# Supplementary material for: Eliminating the need for anodic gas separation in CO2 electroreduction systems via liquid-to-liquid anodic upgrading
Source: Nat Commun. 2022 Jun 2;13:3070. doi: 10.1038/s41467-022-30677-x (PMC9163163; doi:10.1038/s41467-022-30677-x)
Supplement: Supplementary file 2 — Source Data [file 41467_2022_30677_MOESM2_ESM.xlsx]

## Sheet: Fig. 1e
Neutral MEA		345	38	71
Acidic flow cell		620	17	0
Acidic MEA		462	23	0
CO2RR-OOR this work		246	16	0

## Sheet: Fig. 3a-3b
	0M		0.1M		0.5M		1M		2M				1M 35 degree		1M 50 degree
Cell voltage (V)	Current density (A/cm2)	Cell voltage (V)	Current density (A/cm2)	Cell voltage (V)	Current density (A/cm2)	Cell voltage (V)	Current density (A/cm2)	Cell voltage (V)	Current density (A/cm2)			Cell voltage (V)	Current density (A/cm2)	Cell voltage (V)	Current density (A/cm2)
-0.10132	0.000688477	0.00129	0.000214844	0.00129	0.000267029	0.00128	0.000249023	0.00129	0.000274048			0.00128	0.000409002	0.00127	0.000589122
-0.10367	0.000682068	-0.00118	0.000210266	-0.00117	0.00026123	-0.00118	0.000241699	-0.00118	0.000269165			-0.00118	0.000401041	-0.00117	0.000573863
-0.1062	0.000673523	-0.00359	0.000205688	-0.0036	0.000256653	-0.00359	0.000238037	-0.0036	0.000264893			-0.00357	0.000396397	-0.00359	0.000566565
-0.10864	0.000666504	-0.00608	0.000202026	-0.00606	0.000252075	-0.00604	0.000234985	-0.00606	0.00026123			-0.00607	0.000391421	-0.00606	0.000557278
-0.11108	0.00065918	-0.00852	0.000198975	-0.00853	0.000249329	-0.00853	0.000231323	-0.00852	0.000258484			-0.0085	0.00038545	-0.00852	0.000547658
-0.11356	0.000652771	-0.01092	0.000195313	-0.01094	0.000246277	-0.01092	0.000228577	-0.01093	0.000255127			-0.01092	0.000379811	-0.01094	0.000541355
-0.11597	0.000645752	-0.01338	0.000192871	-0.01338	0.00024292	-0.01339	0.000225525	-0.01337	0.00025177			-0.01337	0.000376162	-0.01337	0.000534721
-0.11841	0.000639343	-0.0158	0.000189209	-0.01586	0.000241089	-0.01581	0.000223389	-0.01582	0.000248718			-0.01583	0.00036787	-0.01584	0.000526097
-0.12079	0.000630188	-0.01826	0.000186768	-0.01829	0.000239868	-0.0183	0.000220642	-0.01829	0.000246277			-0.01826	0.000363889	-0.01828	0.000520457
-0.12329	0.000622864	-0.02073	0.000185547	-0.02071	0.000236206	-0.02071	0.000218201	-0.02072	0.00024353			-0.02072	0.000360904	-0.02073	0.000512165
-0.12573	0.000617371	-0.02316	0.000183411	-0.02317	0.000234375	-0.02317	0.00021637	-0.02316	0.000241699			-0.02317	0.000354933	-0.02318	0.000506194
-0.12817	0.000611267	-0.0256	0.000181885	-0.02563	0.000233459	-0.0256	0.000212708	-0.02559	0.000239258			-0.0256	0.000350289	-0.02562	0.000497569
-0.13068	0.000604553	-0.02805	0.000180054	-0.02805	0.000230713	-0.02807	0.000209045	-0.02806	0.000237122			-0.02807	0.000346972	-0.02806	0.000493589
-0.13303	0.000597534	-0.0305	0.000177917	-0.03049	0.000228271	-0.03049	0.00020752	-0.03052	0.000233765			-0.03051	0.000343986	-0.03049	0.000483969
-0.13553	0.000591736	-0.03295	0.000176086	-0.03295	0.000227051	-0.03294	0.000205383	-0.03293	0.000231323			-0.03295	0.000339674	-0.03295	0.000477335
-0.13788	0.000584717	-0.03541	0.000173645	-0.0354	0.000224609	-0.03542	0.000202942	-0.03538	0.000229492			-0.03538	0.00033503	-0.03538	0.000473686
-0.14035	0.000579529	-0.03786	0.000171204	-0.03788	0.000221863	-0.03786	0.000201721	-0.03785	0.000227356			-0.03787	0.000329723	-0.03784	0.00046473
-0.14279	0.00057251	-0.04032	0.000168762	-0.04034	0.000220642	-0.04035	0.000198059	-0.04032	0.00022522			-0.04031	0.000327401	-0.04031	0.000461744
-0.14526	0.000567017	-0.04274	0.000168457	-0.04276	0.000220032	-0.04271	0.000196533	-0.04274	0.000223999			-0.04271	0.000320766	-0.04274	0.000453783
-0.14774	0.000561829	-0.04524	0.000167847	-0.04523	0.000218506	-0.0452	0.000194702	-0.04522	0.000222168			-0.0452	0.000317449	-0.04521	0.000450466
-0.15021	0.000556641	-0.04766	0.000166016	-0.04768	0.000217896	-0.04766	0.000192871	-0.04766	0.000220032			-0.04765	0.000314464	-0.04767	0.0004435
-0.15265	0.000550537	-0.04999	0.000164795	-0.04996	0.000215759	-0.05005	0.000191956	-0.04999	0.000218201			-0.05005	0.000310151	-0.05002	0.000438856
-0.15506	0.000545654	-0.05246	0.000162964	-0.05246	0.000213623	-0.05249	0.000189514	-0.05246	0.000216675			-0.05246	0.000307166	-0.0524	0.000432222
-0.15744	0.000539856	-0.05493	0.000161133	-0.05496	0.000211792	-0.0549	0.000187988	-0.05493	0.000214844			-0.05481	0.00030219	-0.05499	0.000426914
-0.15991	0.000533752	-0.0574	0.000160522	-0.05734	0.000211182	-0.05731	0.000186462	-0.05737	0.000213013			-0.05737	0.000299868	-0.05734	0.000421939
-0.16232	0.00052887	-0.05981	0.000158081	-0.05972	0.000209351	-0.05975	0.000184326	-0.05975	0.000210266			-0.05972	0.000298542	-0.05981	0.000415968
-0.16483	0.000526123	-0.06226	0.000155334	-0.06226	0.000207825	-0.06226	0.000182495	-0.06223	0.00020874			-0.06219	0.000293234	-0.06219	0.000409997
-0.16718	0.00052002	-0.06467	0.000154724	-0.06464	0.000205994	-0.06461	0.000180664	-0.0647	0.000207214			-0.0647	0.0002866	-0.06464	0.000406016
-0.16962	0.000514832	-0.06711	0.000153809	-0.06711	0.000204468	-0.06711	0.000178528	-0.06717	0.000205383			-0.06711	0.000285936	-0.06711	0.000399714
-0.17203	0.000511475	-0.06958	0.000152283	-0.06958	0.000202637	-0.06952	0.000177002	-0.06952	0.000203247			-0.06955	0.000279634	-0.06958	0.00039706
-0.17462	0.000503235	-0.07199	0.000152893	-0.07202	0.000202026	-0.07193	0.000174866	-0.07199	0.000201111			-0.07199	0.000274658	-0.07199	0.000392085
-0.17697	0.000498047	-0.07443	0.000151367	-0.0744	0.000201111	-0.07446	0.00017395	-0.07449	0.00019989			-0.07449	0.000273331	-0.07443	0.000388436
-0.17941	0.000493164	-0.07697	0.000149841	-0.07687	0.000198975	-0.0769	0.000172119	-0.0769	0.000198059			-0.07684	0.000272005	-0.07697	0.000383128
-0.18182	0.000487976	-0.07932	0.000147705	-0.07932	0.000196228	-0.07935	0.000170593	-0.07935	0.000196228			-0.07932	0.000268024	-0.07938	0.000378153
-0.18427	0.000482788	-0.08179	0.00014679	-0.08176	0.000195923	-0.08176	0.000169067	-0.08173	0.000195007			-0.08167	0.000262717	-0.08182	0.000373177
-0.18674	0.000477905	-0.08417	0.000145264	-0.08417	0.000194092	-0.08426	0.000166321	-0.08426	0.000192871			-0.08423	0.000259399	-0.08417	0.00036787
-0.18918	0.000473022	-0.08667	0.000143738	-0.08667	0.000192566	-0.08667	0.0001651	-0.08667	0.00019043			-0.08667	0.000257077	-0.08664	0.00036223
-0.19162	0.000468445	-0.08902	0.000143127	-0.08902	0.000191956	-0.08908	0.000163269	-0.08911	0.000189514			-0.08899	0.000251438	-0.08902	0.000358913
-0.19415	0.000463867	-0.09149	0.000141602	-0.09155	0.000192566	-0.09149	0.000161438	-0.09149	0.000187378			-0.09152	0.000246794	-0.09152	0.000354269
-0.19653	0.000458679	-0.09393	0.000141602	-0.09387	0.00019043	-0.09396	0.000159302	-0.0939	0.000185242			-0.09393	0.000246131	-0.09393	0.000349625
-0.19891	0.000454102	-0.09644	0.000139771	-0.09644	0.000189209	-0.09634	0.000158997	-0.09641	0.000183716			-0.09641	0.000241155	-0.09637	0.00034664
-0.20132	0.000448914	-0.09879	0.00013916	-0.09882	0.000187988	-0.09885	0.000157166	-0.09885	0.000181885			-0.09879	0.000237506	-0.09882	0.000341332
-0.20386	0.000444946	-0.10129	0.000137939	-0.10129	0.000186157	-0.10126	0.000155029	-0.10129	0.000179443			-0.10123	0.000233858	-0.10126	0.000338347
-0.20624	0.000441284	-0.1037	0.000135803	-0.10367	0.000184021	-0.10367	0.000153809	-0.10376	0.000177917			-0.1037	0.000231204	-0.10373	0.000331381
-0.20874	0.000436401	-0.1062	0.000136414	-0.10614	0.000182495	-0.1062	0.000151978	-0.10614	0.000176086			-0.10611	0.000227887	-0.1062	0.000329391
-0.21106	0.00043335	-0.10855	0.000136108	-0.10861	0.00018158	-0.10861	0.000149231	-0.10858	0.00017395			-0.10864	0.000225896	-0.10861	0.000324747
-0.21353	0.000432434	-0.11105	0.000132751	-0.11102	0.000180054	-0.11105	0.000148621	-0.11105	0.000172119			-0.11099	0.000219594	-0.11105	0.000317781
-0.216	0.000422363	-0.11346	0.000131531	-0.11359	0.000179138	-0.11349	0.000146179	-0.11343	0.000170898			-0.11349	0.000215282	-0.11349	0.000314795
-0.21848	0.00041748	-0.11591	0.000131531	-0.11594	0.000178833	-0.11594	0.000144348	-0.11594	0.000168457			-0.11594	0.000213623	-0.11588	0.000308493
-0.22089	0.000414734	-0.11844	0.000129089	-0.11841	0.000177002	-0.11835	0.000142212	-0.11844	0.000167236			-0.11841	0.000210306	-0.11841	0.000304844
-0.22336	0.000410156	-0.12082	0.000129089	-0.12079	0.000175781	-0.12082	0.000140686	-0.12079	0.00016449			-0.12079	0.000205662	-0.12076	0.000299205
-0.2258	0.000406799	-0.12326	0.000128174	-0.12329	0.000174561	-0.12326	0.00013916	-0.12329	0.000162659			-0.12329	0.000204999	-0.12329	0.00029622
-0.22827	0.000403137	-0.12573	0.000127869	-0.12573	0.000173035	-0.12573	0.000136414	-0.12573	0.000160522			-0.1257	0.000202013	-0.12573	0.000293234
-0.23071	0.000397949	-0.12817	0.000126343	-0.12808	0.000171204	-0.12811	0.000135498	-0.12817	0.000158386			-0.12817	0.000199359	-0.12817	0.000289917
-0.23312	0.000393982	-0.13058	0.000126648	-0.13058	0.000169983	-0.13058	0.000133362	-0.13055	0.000157166			-0.13058	0.00019372	-0.13062	0.000285605
-0.23563	0.00039093	-0.13303	0.000124207	-0.13306	0.000169678	-0.13303	0.00013092	-0.133	0.000155029			-0.13293	0.000188081	-0.133	0.000279634
-0.23801	0.000387268	-0.13544	0.00012146	-0.13544	0.000167542	-0.1355	0.000128174	-0.13547	0.000152893			-0.1355	0.000185427	-0.13544	0.000277644
-0.24048	0.000382385	-0.13788	0.000119934	-0.13788	0.000167236	-0.13788	0.000125732	-0.13791	0.000151062			-0.13788	0.000183437	-0.13788	0.000272336
-0.24286	0.000379639	-0.14038	0.000118713	-0.14032	0.000167236	-0.14032	0.000123596	-0.14032	0.000149536			-0.14035	0.00018012	-0.14029	0.000266365
-0.24527	0.000375671	-0.14276	0.000116882	-0.14276	0.000165405	-0.14279	0.000120239	-0.14282	0.0001474			-0.14273	0.000176471	-0.14279	0.000264043
-0.24774	0.000371399	-0.14523	0.000116577	-0.1452	0.00016449	-0.1452	0.000119019	-0.1452	0.000144958			-0.1452	0.000173154	-0.14523	0.000257409
-0.25021	0.000366516	-0.14767	0.000117188	-0.14767	0.000164185	-0.14761	0.000116272	-0.14767	0.000142517			-0.14764	0.00016851	-0.14767	0.000256082
-0.25259	0.000364075	-0.15015	0.000114746	-0.15012	0.000162048	-0.15009	0.000112915	-0.15005	0.000140381			-0.15005	0.000162871	-0.15005	0.000250775
-0.25507	0.000359497	-0.15247	0.000113525	-0.1525	0.000160217	-0.15253	0.000111389	-0.1525	0.000137329			-0.1525	0.000159222	-0.15253	0.000248785
-0.25754	0.00035553	-0.15503	0.000112915	-0.155	0.000159607	-0.15497	0.000108337	-0.15503	0.000134888			-0.15497	0.000155573	-0.15503	0.000243145
-0.25998	0.000351562	-0.15744	0.000112	-0.15741	0.000158997	-0.15741	0.000106201	-0.15738	0.000132446			-0.15747	0.000153915	-0.15738	0.000238502
-0.26242	0.000348206	-0.15985	0.000109863	-0.15982	0.000157166	-0.15982	0.000102844	-0.15988	0.000130005			-0.15985	0.000153583	-0.15985	0.00023618
-0.26483	0.000344849	-0.16241	0.000109253	-0.16235	0.000157471	-0.16229	0.000100403	-0.16235	0.000127258			-0.16229	0.000147612	-0.16235	0.000231204
-0.2673	0.000340881	-0.16479	0.000107727	-0.16479	0.000156555	-0.16476	9.79614e-05	-0.16479	0.000124207			-0.16473	0.000142305	-0.16479	0.000224901
-0.26974	0.000337524	-0.16721	0.000107117	-0.16718	0.000155945	-0.16724	9.46045e-05	-0.16724	0.000122375			-0.16714	0.00014131	-0.16724	0.000222911
-0.27222	0.000332947	-0.16956	0.000106812	-0.16965	0.000153503	-0.16965	9.21631e-05	-0.16962	0.000119324			-0.16962	0.000135007	-0.16962	0.000215945
-0.27469	0.00032959	-0.17209	0.000105286	-0.17212	0.000152893	-0.17206	8.94165e-05	-0.17209	0.000117188			-0.17206	0.0001297	-0.172	0.000215282
-0.2771	0.000325317	-0.17456	0.000105896	-0.17447	0.000151672	-0.17462	8.57544e-05	-0.17453	0.000114441			-0.17453	0.000128705	-0.17453	0.000209974
-0.27954	0.000321655	-0.17697	0.00010376	-0.17697	0.000149841	-0.17697	8.30078e-05	-0.17694	0.000111084			-0.17694	0.000127046	-0.17694	0.000207321
-0.28195	0.000317688	-0.17941	0.000102539	-0.17938	0.000150146	-0.17941	8.05664e-05	-0.17941	0.000107727			-0.17944	0.000122734	-0.17947	0.000202677
-0.28433	0.000315247	-0.18182	9.94873e-05	-0.18188	0.000148621	-0.18182	7.69043e-05	-0.18188	0.00010498			-0.18182	0.000115768	-0.18185	0.000198364
-0.28683	0.000311279	-0.18427	9.76563e-05	-0.18423	0.000147705	-0.1843	7.35474e-05	-0.18433	0.000101624			-0.18427	0.000113114	-0.18433	0.000195711
-0.28925	0.000308533	-0.18677	9.70459e-05	-0.18668	0.000147095	-0.18674	7.04956e-05	-0.18677	9.82666e-05			-0.18674	0.000111456	-0.18671	0.000189408
-0.29169	0.000305176	-0.18909	9.70459e-05	-0.18918	0.000145874	-0.18912	6.74438e-05	-0.18918	9.49097e-05			-0.18918	0.000103163	-0.18915	0.000183105
-0.29413	0.000300903	-0.19165	9.61304e-05	-0.19162	0.000145569	-0.19162	6.43921e-05	-0.19159	9.15527e-05			-0.19159	0.000101172	-0.19165	0.000182442
-0.2966	0.000297546	-0.19412	9.58252e-05	-0.19406	0.000144958	-0.19406	6.16455e-05	-0.19415	8.78906e-05			-0.19406	0.000101172	-0.19406	0.000174813
-0.29895	0.000293884	-0.19647	9.64355e-05	-0.19647	0.000144043	-0.19653	5.95093e-05	-0.19644	8.48389e-05			-0.19647	9.42064e-05	-0.19656	0.000171164
-0.30151	0.000289917	-0.19888	9.39941e-05	-0.19897	0.000142517	-0.19885	5.67627e-05	-0.19894	8.20923e-05			-0.19894	9.02259e-05	-0.19888	0.000168178
-0.30383	0.00028717	-0.20142	8.94165e-05	-0.20132	0.000139465	-0.20142	5.31006e-05	-0.20142	7.84302e-05			-0.20142	8.98942e-05	-0.20135	0.000163203
-0.3064	0.000283508	-0.20392	8.88062e-05	-0.20386	0.000138855	-0.20386	5.0354e-05	-0.20383	7.59888e-05			-0.20383	8.52502e-05	-0.20383	0.000159554
-0.30878	0.000279541	-0.20624	8.8501e-05	-0.20624	0.000137329	-0.20627	4.79126e-05	-0.20627	7.23267e-05			-0.20621	7.92794e-05	-0.20624	0.00015491
-0.31131	0.000275269	-0.20874	8.75854e-05	-0.20874	0.000135498	-0.20868	4.54712e-05	-0.20871	6.86646e-05			-0.20871	7.26451e-05	-0.20868	0.000150929
-0.31375	0.000274048	-0.21115	8.66699e-05	-0.21109	0.000135498	-0.21118	4.24194e-05	-0.21112	6.5918e-05			-0.21112	7.165e-05	-0.21112	0.000143632
-0.3161	0.000271301	-0.21356	8.54492e-05	-0.21362	0.000135803	-0.21356	3.90625e-05	-0.21359	6.28662e-05			-0.21353	6.99914e-05	-0.21353	0.000137993
-0.31857	0.000267029	-0.21606	8.42285e-05	-0.21597	0.000133362	-0.21597	3.72314e-05	-0.216	6.04248e-05			-0.216	6.40206e-05	-0.21597	0.000135671
-0.32108	0.000263672	-0.21854	8.14819e-05	-0.21848	0.000132141	-0.21848	3.32642e-05	-0.21851	5.7373e-05			-0.21848	6.33571e-05	-0.21848	0.000126714
-0.32343	0.00026001	-0.22089	8.08716e-05	-0.22089	0.00013092	-0.22092	3.05176e-05	-0.22086	5.37109e-05			-0.22092	5.63912e-05	-0.22092	0.000124724
-0.32584	0.000256958	-0.22336	7.99561e-05	-0.22336	0.000129395	-0.2233	2.83813e-05	-0.22327	5.15747e-05			-0.22333	5.00886e-05	-0.22333	0.000118753
-0.32834	0.000252075	-0.22571	7.65991e-05	-0.22577	0.000127869	-0.22574	2.47192e-05	-0.2258	4.82178e-05			-0.2258	4.84301e-05	-0.22577	0.000116763
-0.33081	0.000249023	-0.22821	7.41577e-05	-0.22812	0.000126038	-0.22824	2.22778e-05	-0.22818	4.57764e-05			-0.22821	4.57764e-05	-0.22821	0.000108802
-0.33325	0.000244751	-0.23068	7.47681e-05	-0.23068	0.000125122	-0.23068	1.86157e-05	-0.23062	4.24194e-05			-0.23062	4.0469e-05	-0.23062	0.000109134
-0.33563	0.000241089	-0.23315	7.32422e-05	-0.23315	0.000123901	-0.23318	1.61743e-05	-0.23306	3.96729e-05			-0.23306	3.44981e-05	-0.23315	0.000102168
-0.3381	0.000236816	-0.2356	7.26318e-05	-0.23557	0.000122375	-0.23557	1.34277e-05	-0.23557	3.63159e-05			-0.23553	3.3503e-05	-0.23563	9.61967e-05
-0.34058	0.000232849	-0.23795	7.14111e-05	-0.23798	0.000121155	-0.23795	9.76562e-06	-0.23788	3.35693e-05			-0.23798	2.85273e-05	-0.23795	9.45381e-05
-0.34305	0.000228577	-0.24045	6.92749e-05	-0.24045	0.000119934	-0.24042	6.40869e-06	-0.24048	3.14331e-05			-0.24045	1.95711e-05	-0.24042	8.72405e-05
-0.34543	0.000224915	-0.24292	6.68335e-05	-0.24295	0.000119019	-0.24289	3.66211e-06	-0.24292	2.71606e-05			-0.24286	1.89076e-05	-0.24298	8.19331e-05
-0.34787	0.000220032	-0.24533	6.43921e-05	-0.24527	0.000119019	-0.2453	1.2207e-06	-0.24527	2.44141e-05			-0.2453	1.29368e-05	-0.24533	7.76208e-05
-0.35028	0.00021637	-0.24771	6.34766e-05	-0.24777	0.000117493	-0.24777	-2.13623e-06	-0.24777	2.13623e-05			-0.2478	9.61967e-06	-0.2478	7.33085e-05
-0.35275	0.000212097	-0.25018	6.2561e-05	-0.25012	0.000115662	-0.25009	-5.79834e-06	-0.25015	1.7395e-05			-0.25018	7.29768e-06	-0.25024	6.83328e-05
-0.35519	0.000207214	-0.25259	6.22559e-05	-0.25259	0.000114136	-0.25266	-9.15527e-06	-0.25259	1.46484e-05			-0.25259	9.95138e-07	-0.25262	6.4684e-05
-0.3576	0.000202637	-0.25507	6.19507e-05	-0.25497	0.00011322	-0.25504	-1.28174e-05	-0.25504	1.09863e-05			-0.25513	-6.63426e-06	-0.25504	5.90449e-05
-0.36005	0.000198364	-0.25751	5.92041e-05	-0.25748	0.000110779	-0.25745	-1.64795e-05	-0.25751	7.62939e-06			-0.25748	-1.26051e-05	-0.25754	5.40692e-05
-0.36243	0.000194397	-0.25998	5.52368e-05	-0.25992	0.000110168	-0.25992	-2.0752e-05	-0.25995	3.96729e-06			-0.25992	-1.49271e-05	-0.25989	5.04203e-05
-0.36493	0.000189819	-0.26233	5.31006e-05	-0.26233	0.000108337	-0.26233	-2.44141e-05	-0.26239	0			-0.26233	-2.05662e-05	-0.26236	4.34544e-05
-0.36734	0.000184326	-0.2648	5.24902e-05	-0.26486	0.000107727	-0.26477	-2.89917e-05	-0.2648	-3.96729e-06			-0.2648	-2.72005e-05	-0.2648	3.71518e-05
-0.36981	0.000179138	-0.26727	5.06592e-05	-0.2673	0.000106812	-0.2673	-3.26538e-05	-0.26724	-7.93457e-06			-0.26727	-2.95224e-05	-0.26727	3.21761e-05
-0.37225	0.00017395	-0.26968	5.15747e-05	-0.26968	0.000105591	-0.26968	-3.78418e-05	-0.26965	-1.12915e-05			-0.26968	-3.8147e-05	-0.26971	2.48785e-05
-0.37469	0.000169067	-0.27216	5.09644e-05	-0.27222	0.00010376	-0.27219	-4.21143e-05	-0.27213	-1.52588e-05			-0.27222	-4.34544e-05	-0.27222	2.1893e-05
-0.37717	0.000162659	-0.2746	4.69971e-05	-0.27457	0.000102844	-0.27457	-4.63867e-05	-0.27463	-1.86157e-05			-0.27463	-5.00886e-05	-0.27463	1.49271e-05
-0.37958	0.00015686	-0.27704	4.30298e-05	-0.27704	0.000101318	-0.27707	-5.06592e-05	-0.27704	-2.2583e-05			-0.27695	-5.73863e-05	-0.2771	9.95138e-06
-0.38199	0.000150757	-0.27951	4.15039e-05	-0.27948	9.97925e-05	-0.27954	-5.52368e-05	-0.27951	-2.74658e-05			-0.27951	-6.26937e-05	-0.27948	5.3074e-06
-0.38446	0.000145264	-0.28192	4.08936e-05	-0.28195	9.67407e-05	-0.28198	-6.073e-05	-0.28198	-3.20435e-05			-0.28192	-6.80011e-05	-0.28183	-2.6537e-06
-0.38687	0.000138855	-0.28436	3.84521e-05	-0.28433	9.39941e-05	-0.28433	-6.5918e-05	-0.28427	-3.63159e-05			-0.28439	-7.52988e-05	-0.2843	-8.95625e-06
-0.3894	0.000135498	-0.28677	3.78418e-05	-0.28677	9.18579e-05	-0.2868	-6.98853e-05	-0.28683	-4.08936e-05			-0.28677	-8.42551e-05	-0.28683	-1.29368e-05
-0.39182	0.000124817	-0.28925	3.8147e-05	-0.28922	8.97217e-05	-0.28922	-7.56836e-05	-0.28918	-4.48608e-05			-0.28925	-9.05576e-05	-0.28918	-2.28882e-05
-0.39426	0.000117798	-0.29172	3.60107e-05	-0.29169	8.75854e-05	-0.2916	-8.17871e-05	-0.29166	-5.00488e-05			-0.29169	-9.85187e-05	-0.29172	-2.91907e-05
-0.39673	0.000112	-0.2941	3.38745e-05	-0.2941	8.63647e-05	-0.29413	-8.69751e-05	-0.29413	-5.40161e-05			-0.2941	-0.000107475	-0.29413	-3.78153e-05
-0.39914	0.00010437	-0.29654	3.14331e-05	-0.2966	8.39233e-05	-0.29657	-9.24683e-05	-0.29657	-5.98145e-05			-0.29654	-0.000112451	-0.29657	-4.24592e-05
-0.40152	9.70459e-05	-0.29895	2.83813e-05	-0.29895	8.20923e-05	-0.29892	-9.8877e-05	-0.29901	-6.46973e-05			-0.29898	-0.000122734	-0.29898	-5.10838e-05
-0.40399	8.94165e-05	-0.30142	2.59399e-05	-0.30151	8.02612e-05	-0.30142	-0.000105591	-0.30145	-7.01904e-05			-0.30148	-0.000132685	-0.30142	-5.73863e-05
-0.40646	8.14819e-05	-0.30386	2.65503e-05	-0.30386	7.72095e-05	-0.30383	-0.000112	-0.30392	-7.53784e-05			-0.30389	-0.000140646	-0.30383	-6.53474e-05
-0.40887	7.2937e-05	-0.3063	2.71606e-05	-0.30634	7.35474e-05	-0.30634	-0.000117798	-0.30634	-8.05664e-05			-0.30634	-0.000149602	-0.30634	-7.13183e-05
-0.41132	6.31714e-05	-0.30875	2.41089e-05	-0.30878	7.14111e-05	-0.30872	-0.000124817	-0.30878	-8.69751e-05			-0.30878	-0.000157564	-0.30875	-8.29282e-05
-0.41373	5.34058e-05	-0.31128	2.19727e-05	-0.31119	6.74438e-05	-0.31128	-0.000132446	-0.31128	-9.27734e-05			-0.31131	-0.000167847	-0.31122	-9.08893e-05
-0.4162	4.27246e-05	-0.31372	2.0752e-05	-0.31366	6.34766e-05	-0.31369	-0.00013916	-0.31369	-9.91821e-05			-0.31369	-0.000177798	-0.31372	-9.75236e-05
-0.41864	3.05176e-05	-0.3161	1.7395e-05	-0.3161	6.01196e-05	-0.3161	-0.000146179	-0.31613	-0.000105286			-0.31604	-0.000185427	-0.31607	-0.00010847
-0.42108	1.77002e-05	-0.3186	1.49536e-05	-0.31863	5.58472e-05	-0.3186	-0.000153503	-0.31854	-0.000112			-0.3186	-0.000200023	-0.3186	-0.000117095
-0.42355	2.74658e-06	-0.32104	1.43433e-05	-0.32108	5.0354e-05	-0.32108	-0.000162048	-0.32098	-0.000118713			-0.32095	-0.000208316	-0.32098	-0.000126051
-0.42596	-1.67847e-05	-0.32339	1.43433e-05	-0.32339	4.63867e-05	-0.32333	-0.000169678	-0.32343	-0.000124817			-0.32343	-0.00021893	-0.32346	-0.000135339
-0.42847	-4.15039e-05	-0.3259	1.28174e-05	-0.32578	4.21143e-05	-0.32587	-0.000178223	-0.3259	-0.000131836			-0.32587	-0.000233194	-0.32584	-0.0001433
-0.43088	-7.44629e-05	-0.32831	1.52588e-06	-0.32834	3.69263e-05	-0.32831	-0.000185547	-0.32828	-0.000139771			-0.32825	-0.000244141	-0.32831	-0.000153251
-0.43323	-0.000119019	-0.33075	1.2207e-06	-0.33075	3.02124e-05	-0.33078	-0.000195007	-0.33078	-0.0001474			-0.33078	-0.000253429	-0.33075	-0.000164198
-0.43579	-0.000182495	-0.33316	-1.52588e-06	-0.33322	2.47192e-05	-0.33319	-0.000204468	-0.33319	-0.000155334			-0.33319	-0.000267029	-0.33319	-0.000176139
-0.43814	-0.000267029	-0.33566	-4.27246e-06	-0.33566	1.95313e-05	-0.3356	-0.000213318	-0.33563	-0.000162964			-0.33563	-0.000283946	-0.33563	-0.000184101
-0.44064	-0.000372925	-0.33804	-5.18799e-06	-0.33804	1.34277e-05	-0.3381	-0.000222168	-0.33804	-0.000170288			-0.33804	-0.000295888	-0.33804	-0.000195047
-0.44296	-0.000496826	-0.34052	-5.49316e-06	-0.34055	9.76562e-06	-0.34055	-0.000232849	-0.34045	-0.000178528			-0.34055	-0.000308161	-0.34052	-0.000208316
-0.44553	-0.000629272	-0.34296	-8.23975e-06	-0.34296	4.88281e-06	-0.34296	-0.000242615	-0.34299	-0.000187073			-0.34296	-0.00032541	-0.34293	-0.00021694
-0.44794	-0.000754089	-0.34546	-9.46045e-06	-0.3454	0	-0.34543	-0.000252686	-0.3454	-0.000195923			-0.34537	-0.000336357	-0.3454	-0.000229877
-0.45041	-0.000865784	-0.34787	-8.8501e-06	-0.34784	-3.66211e-06	-0.34784	-0.000263062	-0.34781	-0.000204773			-0.34787	-0.000354269	-0.34781	-0.000239165
-0.45285	-0.000957336	-0.35025	-7.01904e-06	-0.35031	-7.01904e-06	-0.35028	-0.000274048	-0.35031	-0.000213928			-0.35031	-0.000370191	-0.35031	-0.000253429
-0.45529	-0.00102	-0.35275	-7.93457e-06	-0.35278	-1.09863e-05	-0.35269	-0.000285339	-0.35272	-0.000223083			-0.35266	-0.000386114	-0.35275	-0.000263712
-0.45767	-0.00105	-0.35507	-8.8501e-06	-0.35516	-1.37329e-05	-0.35516	-0.000296631	-0.35513	-0.000233154			-0.35513	-0.000403363	-0.35519	-0.000281292
-0.46017	-0.00105	-0.35757	-9.76562e-06	-0.35767	-1.67847e-05	-0.3576	-0.000308533	-0.3576	-0.00024353			-0.35767	-0.000421939	-0.3576	-0.000294893
-0.46262	-0.00101	-0.36011	-1.15967e-05	-0.36005	-2.10571e-05	-0.36008	-0.000320129	-0.36005	-0.000253601			-0.36002	-0.000437861	-0.36005	-0.00030982
-0.46503	-0.000947571	-0.3624	-1.28174e-05	-0.36246	-2.47192e-05	-0.3624	-0.000331726	-0.36249	-0.000263062			-0.36246	-0.000454447	-0.3624	-0.00032541
-0.4675	-0.000870056	-0.36496	-1.40381e-05	-0.3649	-2.7771e-05	-0.3649	-0.000344849	-0.36496	-0.000273438			-0.36484	-0.000475344	-0.36493	-0.000339674
-0.46991	-0.000782776	-0.36737	-1.77002e-05	-0.36728	-3.02124e-05	-0.36734	-0.000357666	-0.36731	-0.000284119			-0.36728	-0.000493589	-0.36737	-0.000354601
-0.47244	-0.00069397	-0.36984	-2.10571e-05	-0.36981	-3.479e-05	-0.36981	-0.000370483	-0.36981	-0.000296326			-0.36981	-0.000515813	-0.36978	-0.00036986
-0.47485	-0.000615845	-0.37219	-2.41089e-05	-0.37222	-3.8147e-05	-0.37228	-0.000384827	-0.37219	-0.000307617			-0.37222	-0.000531736	-0.37222	-0.000383128
-0.47733	-0.000551453	-0.37473	-2.68555e-05	-0.37466	-4.08936e-05	-0.37469	-0.000398254	-0.37466	-0.000318604			-0.37469	-0.000548985	-0.37469	-0.000402036
-0.47961	-0.000495605	-0.37711	-2.96021e-05	-0.37711	-4.39453e-05	-0.37711	-0.000411682	-0.37708	-0.0003302			-0.37714	-0.000571873	-0.37711	-0.000417958
-0.48215	-0.000456543	-0.37952	-3.02124e-05	-0.37961	-4.69971e-05	-0.37955	-0.000426331	-0.37952	-0.000341797			-0.37955	-0.000593766	-0.37952	-0.000438524
-0.48456	-0.000427856	-0.38202	-3.23486e-05	-0.38196	-5.0354e-05	-0.38205	-0.000441284	-0.38208	-0.000353699			-0.38196	-0.000613669	-0.38199	-0.000456105
-0.48703	-0.000406799	-0.38446	-3.57056e-05	-0.38443	-5.52368e-05	-0.38446	-0.000456543	-0.3844	-0.000366211			-0.3844	-0.00063722	-0.38446	-0.000477335
-0.4895	-0.000390015	-0.38687	-3.84521e-05	-0.3869	-6.04248e-05	-0.38684	-0.000471497	-0.3869	-0.000378723			-0.3869	-0.000664421	-0.38681	-0.000495579
-0.49188	-0.000380859	-0.3894	-4.08936e-05	-0.38934	-6.46973e-05	-0.3894	-0.000487366	-0.38937	-0.000391846			-0.38934	-0.000685982	-0.38937	-0.000513823
-0.49432	-0.000374146	-0.39178	-4.5166e-05	-0.39178	-6.83594e-05	-0.39175	-0.000504456	-0.39175	-0.000405579			-0.39175	-0.000709865	-0.39185	-0.000534721
-0.49677	-0.000371399	-0.39423	-5.00488e-05	-0.3942	-7.38525e-05	-0.3942	-0.000519104	-0.3942	-0.000417786			-0.39417	-0.000735739	-0.39423	-0.000551307
-0.49924	-0.000374146	-0.3967	-5.21851e-05	-0.3967	-7.72095e-05	-0.3967	-0.00053772	-0.3967	-0.000432739			-0.39667	-0.000760286	-0.39667	-0.000575522
-0.50156	-0.000377808	-0.39908	-5.24902e-05	-0.39908	-8.11768e-05	-0.39908	-0.000555115	-0.39914	-0.000447998			-0.39902	-0.000788813	-0.39914	-0.000596088
-0.50406	-0.000383606	-0.40161	-5.61523e-05	-0.40152	-8.66699e-05	-0.40155	-0.000571594	-0.40149	-0.000461426			-0.40158	-0.000815018	-0.40158	-0.000619971
-0.50653	-0.000392456	-0.40402	-5.85937e-05	-0.40399	-9.09424e-05	-0.40399	-0.000589905	-0.40399	-0.000476074			-0.40402	-0.000842551	-0.40405	-0.000641201
-0.50906	-0.000404968	-0.4064	-6.16455e-05	-0.40631	-9.49097e-05	-0.40643	-0.000608521	-0.40637	-0.000491028			-0.40637	-0.000869751	-0.40637	-0.000666411
-0.51141	-0.000414429	-0.40884	-6.65283e-05	-0.40887	-0.000101013	-0.40884	-0.000626831	-0.40887	-0.000505676			-0.40894	-0.00089861	-0.40878	-0.00068565
-0.51392	-0.000429688	-0.41132	-7.14111e-05	-0.41132	-0.000105286	-0.41129	-0.000646973	-0.41125	-0.000522156			-0.41129	-0.000929459	-0.41132	-0.00070688
-0.51639	-0.000444641	-0.41376	-7.41577e-05	-0.4137	-0.000109558	-0.4137	-0.000665894	-0.41376	-0.00053772			-0.41376	-0.000957987	-0.41376	-0.000731427
-0.51871	-0.0004599	-0.41611	-7.78198e-05	-0.41617	-0.000113831	-0.41614	-0.00068634	-0.41614	-0.000553589			-0.41617	-0.000989168	-0.4162	-0.000754647
-0.52112	-0.000474548	-0.41864	-8.3313e-05	-0.41861	-0.00012085	-0.41864	-0.000706482	-0.41861	-0.000569458			-0.41858	-0.00102	-0.41864	-0.00078052
-0.52359	-0.000490112	-0.42108	-8.57544e-05	-0.42108	-0.000126343	-0.42105	-0.000726624	-0.42105	-0.000586548			-0.42105	-0.00105	-0.42105	-0.000808052
-0.52606	-0.000505676	-0.42355	-8.94165e-05	-0.42349	-0.000131531	-0.42352	-0.00074707	-0.42349	-0.000603638			-0.42343	-0.00108	-0.42346	-0.000834589
-0.5285	-0.000520935	-0.42596	-9.46045e-05	-0.42596	-0.000137024	-0.42596	-0.000769653	-0.42593	-0.000620728			-0.42593	-0.00112	-0.42596	-0.000860131
-0.53085	-0.000535278	-0.42841	-9.8877e-05	-0.42834	-0.000142212	-0.42841	-0.000791931	-0.42838	-0.000638428			-0.42838	-0.00115	-0.42841	-0.000887
-0.53339	-0.000549316	-0.43079	-0.000101929	-0.43088	-0.000147705	-0.43085	-0.000812988	-0.43088	-0.000657043			-0.43085	-0.00118	-0.43091	-0.000914864
-0.53583	-0.000562439	-0.43326	-0.000106812	-0.43329	-0.000154419	-0.4332	-0.000835876	-0.43332	-0.000674744			-0.43332	-0.00121	-0.4332	-0.000942728
-0.53818	-0.000575867	-0.4357	-0.00011261	-0.43567	-0.000159912	-0.43576	-0.000858765	-0.43573	-0.000694885			-0.43573	-0.00125	-0.4357	-0.000971919
-0.54071	-0.000588989	-0.43817	-0.000117188	-0.43817	-0.000167542	-0.43817	-0.000883179	-0.43817	-0.000713501			-0.43814	-0.00129	-0.43817	-0.000998124
-0.54312	-0.000602112	-0.44052	-0.000121155	-0.44058	-0.000174255	-0.44064	-0.000906067	-0.44055	-0.000731506			-0.44058	-0.00132	-0.44058	-0.00103
-0.54559	-0.000614929	-0.44305	-0.000127869	-0.44302	-0.000183411	-0.44302	-0.000930786	-0.44302	-0.000751648			-0.44302	-0.00135	-0.44299	-0.00106
-0.548	-0.000628357	-0.44553	-0.000133362	-0.44547	-0.00019043	-0.4455	-0.00095459	-0.44547	-0.0007724			-0.44537	-0.00139	-0.44556	-0.00109
-0.55048	-0.000636597	-0.44785	-0.000137939	-0.44791	-0.000197144	-0.44794	-0.000980225	-0.44791	-0.000792847			-0.44781	-0.00143	-0.44794	-0.00112
-0.55289	-0.000649109	-0.45032	-0.000142822	-0.45035	-0.000204773	-0.45032	-0.001	-0.45035	-0.000813293			-0.45029	-0.00147	-0.45035	-0.00115
-0.5553	-0.000659485	-0.45279	-0.000148926	-0.45273	-0.000213013	-0.45282	-0.00103	-0.45279	-0.000834045			-0.45282	-0.0015	-0.45282	-0.00118
-0.5578	-0.000667725	-0.45526	-0.000154114	-0.45523	-0.000220642	-0.45526	-0.00105	-0.45532	-0.000854492			-0.4552	-0.00154	-0.45526	-0.00121
-0.56012	-0.00067627	-0.45764	-0.000161133	-0.45767	-0.000230408	-0.4577	-0.00108	-0.4577	-0.000875854			-0.45764	-0.00157	-0.45767	-0.00125
-0.56253	-0.000684509	-0.46017	-0.000167847	-0.46011	-0.000239563	-0.46008	-0.00111	-0.46011	-0.000896912			-0.46017	-0.00161	-0.46011	-0.00128
-0.56509	-0.000692139	-0.46255	-0.000176392	-0.46249	-0.000249939	-0.46259	-0.00114	-0.46259	-0.000918274			-0.46249	-0.00165	-0.46255	-0.00131
-0.56754	-0.000697632	-0.46497	-0.000183411	-0.46506	-0.000259705	-0.46497	-0.00116	-0.46503	-0.000939941			-0.465	-0.00169	-0.46503	-0.00134
-0.56995	-0.000704041	-0.46747	-0.00019043	-0.46744	-0.000270996	-0.46744	-0.00119	-0.46753	-0.000961304			-0.4675	-0.00173	-0.46741	-0.00138
-0.57242	-0.000708313	-0.46997	-0.000196533	-0.46997	-0.000280151	-0.46997	-0.00122	-0.46997	-0.000985718			-0.46994	-0.00177	-0.46994	-0.00141
-0.57489	-0.000716248	-0.47238	-0.000202026	-0.47235	-0.000290833	-0.47226	-0.00125	-0.47241	-0.00101			-0.47232	-0.00181	-0.47235	-0.00145
-0.57721	-0.00072052	-0.47482	-0.000209656	-0.47482	-0.000302429	-0.47482	-0.00128	-0.47485	-0.00103			-0.47479	-0.00185	-0.47482	-0.00148
-0.57965	-0.000727539	-0.47726	-0.00021759	-0.47729	-0.0003125	-0.47726	-0.00131	-0.47726	-0.00105			-0.47726	-0.00189	-0.47723	-0.00152
-0.58212	-0.000730591	-0.47971	-0.00022644	-0.47968	-0.000323181	-0.47968	-0.00134	-0.47974	-0.00108			-0.47961	-0.00193	-0.47968	-0.00155
-0.58456	-0.00073822	-0.48206	-0.000234985	-0.48212	-0.000335083	-0.48215	-0.00136	-0.48209	-0.0011			-0.48203	-0.00197	-0.48212	-0.00159
-0.58704	-0.000743713	-0.48453	-0.000245056	-0.48456	-0.000348816	-0.48459	-0.0014	-0.48453	-0.00112			-0.48453	-0.00201	-0.48456	-0.00163
-0.58951	-0.000749512	-0.487	-0.000254822	-0.48694	-0.000360413	-0.487	-0.00143	-0.487	-0.00115			-0.48691	-0.00205	-0.48697	-0.00166
-0.59195	-0.000754395	-0.48947	-0.000264893	-0.48944	-0.00037384	-0.48935	-0.00146	-0.48947	-0.00117			-0.48944	-0.0021	-0.48944	-0.0017
-0.59445	-0.000762024	-0.49182	-0.000275269	-0.49185	-0.000386963	-0.49185	-0.00149	-0.49185	-0.0012			-0.49185	-0.00214	-0.49188	-0.00173
-0.59686	-0.000766602	-0.49435	-0.000284119	-0.49432	-0.000400391	-0.49435	-0.00152	-0.49438	-0.00122			-0.49435	-0.00218	-0.49429	-0.00177
-0.59927	-0.000772705	-0.4967	-0.000295715	-0.49673	-0.000411987	-0.49673	-0.00155	-0.49677	-0.00124			-0.49677	-0.00222	-0.49677	-0.00181
-0.60172	-0.000779419	-0.49924	-0.000307312	-0.49921	-0.000426331	-0.49918	-0.00158	-0.49927	-0.00127			-0.49918	-0.00226	-0.49924	-0.00185
-0.60413	-0.000786438	-0.50156	-0.000317688	-0.50162	-0.000440979	-0.50156	-0.00161	-0.50156	-0.00129			-0.5015	-0.0023	-0.50168	-0.00189
-0.60663	-0.000793152	-0.504	-0.000328064	-0.50406	-0.000454102	-0.50406	-0.00165	-0.50409	-0.00132			-0.50409	-0.00235	-0.50403	-0.00192
-0.60907	-0.000801086	-0.50644	-0.000342102	-0.50653	-0.000469666	-0.50653	-0.00168	-0.50647	-0.00134			-0.50647	-0.00239	-0.5065	-0.00197
-0.61145	-0.000810852	-0.50897	-0.000356445	-0.50891	-0.000484619	-0.50897	-0.00171	-0.50897	-0.00137			-0.50903	-0.00243	-0.50894	-0.002
-0.61389	-0.000817871	-0.51135	-0.000369263	-0.51132	-0.000498962	-0.51132	-0.00175	-0.51135	-0.0014			-0.51138	-0.00247	-0.51132	-0.00204
-0.6163	-0.000828552	-0.51382	-0.000382996	-0.51385	-0.000513306	-0.51385	-0.00178	-0.51382	-0.00142			-0.51385	-0.00252	-0.51395	-0.00207
-0.6188	-0.000837097	-0.5163	-0.00039978	-0.51627	-0.00052887	-0.5163	-0.00181	-0.5163	-0.00145			-0.5163	-0.00256	-0.51633	-0.0021
-0.62122	-0.000849915	-0.51868	-0.000414124	-0.51874	-0.000543823	-0.51874	-0.00185	-0.51865	-0.00147			-0.51865	-0.0026	-0.51865	-0.00214
-0.62372	-0.000859375	-0.52121	-0.000428467	-0.52121	-0.000560608	-0.52109	-0.00188	-0.52109	-0.0015			-0.52109	-0.00264	-0.52118	-0.00218
-0.62616	-0.000871582	-0.52353	-0.000445251	-0.52359	-0.000577087	-0.52353	-0.00191	-0.52362	-0.00152			-0.52359	-0.00268	-0.52362	-0.00222
-0.62854	-0.000880737	-0.526	-0.000462036	-0.52606	-0.000594177	-0.52603	-0.00195	-0.52609	-0.00155			-0.52597	-0.00272	-0.52597	-0.00225
-0.63095	-0.00089386	-0.5285	-0.000477295	-0.5285	-0.000610962	-0.5285	-0.00198	-0.52847	-0.00158			-0.52844	-0.00277	-0.52844	-0.00229
-0.63351	-0.000904236	-0.53088	-0.0004953	-0.53091	-0.000627441	-0.53094	-0.00202	-0.53098	-0.0016			-0.53091	-0.00281	-0.53088	-0.00233
-0.63593	-0.000917053	-0.53329	-0.000514221	-0.53336	-0.000643616	-0.53339	-0.00205	-0.53333	-0.00163			-0.53329	-0.00285	-0.53329	-0.00238
-0.63824	-0.000926819	-0.53577	-0.000532227	-0.5358	-0.00065979	-0.53574	-0.00209	-0.5358	-0.00166			-0.53583	-0.0029	-0.5358	-0.00241
-0.64072	-0.000940857	-0.53824	-0.000551147	-0.53821	-0.000675659	-0.53818	-0.00212	-0.53824	-0.00168			-0.53821	-0.00294	-0.53818	-0.00246
-0.64319	-0.000950928	-0.54065	-0.00057312	-0.54065	-0.00069397	-0.54062	-0.00216	-0.54062	-0.00171			-0.54068	-0.00298	-0.54068	-0.0025
-0.64557	-0.000963745	-0.54312	-0.000594177	-0.54312	-0.000712585	-0.54306	-0.00219	-0.54309	-0.00174			-0.54315	-0.00303	-0.54315	-0.00254
-0.64807	-0.000974121	-0.54562	-0.000614929	-0.54559	-0.000730286	-0.54559	-0.00223	-0.54562	-0.00177			-0.54553	-0.00308	-0.54556	-0.00258
-0.65054	-0.000988464	-0.54797	-0.000638123	-0.54803	-0.000748596	-0.54794	-0.00227	-0.548	-0.00179			-0.54791	-0.00312	-0.54803	-0.00262
-0.65295	-0.000997925	-0.55035	-0.00065918	-0.55032	-0.000765686	-0.55035	-0.0023	-0.55035	-0.00182			-0.55038	-0.00317	-0.55035	-0.00266
-0.6554	-0.00101	-0.55283	-0.000682983	-0.55289	-0.000784302	-0.55292	-0.00234	-0.55292	-0.00185			-0.55286	-0.00322	-0.55283	-0.00271
-0.65778	-0.00102	-0.55524	-0.000706787	-0.55527	-0.000801086	-0.55536	-0.00238	-0.55536	-0.00188			-0.5553	-0.00326	-0.55527	-0.00275
-0.66028	-0.00104	-0.55765	-0.000730591	-0.55768	-0.000819092	-0.55768	-0.00241	-0.55774	-0.0019			-0.55771	-0.0033	-0.55765	-0.00278
-0.66278	-0.00105	-0.56018	-0.000754395	-0.56012	-0.000839539	-0.56018	-0.00245	-0.56012	-0.00193			-0.56012	-0.00335	-0.56012	-0.00283
-0.66519	-0.00106	-0.56262	-0.000780945	-0.56256	-0.00085907	-0.56253	-0.00249	-0.56259	-0.00196			-0.56256	-0.00339	-0.56259	-0.00287
-0.66757	-0.00107	-0.565	-0.000808411	-0.56503	-0.000879517	-0.56494	-0.00252	-0.565	-0.00199			-0.56503	-0.00344	-0.56506	-0.00291
-0.67007	-0.00108	-0.56754	-0.000834961	-0.5675	-0.000899658	-0.56747	-0.00256	-0.56744	-0.00202			-0.56747	-0.00349	-0.56744	-0.00295
-0.67252	-0.00109	-0.56989	-0.000861206	-0.56998	-0.000920105	-0.56995	-0.0026	-0.56989	-0.00205			-0.56995	-0.00353	-0.56995	-0.00299
-0.6749	-0.0011	-0.5723	-0.000891724	-0.57236	-0.000939941	-0.57233	-0.00264	-0.57245	-0.00207			-0.57236	-0.00358	-0.57239	-0.00304
-0.6774	-0.00111	-0.5748	-0.000918884	-0.57486	-0.000960693	-0.57486	-0.00268	-0.5748	-0.0021			-0.5748	-0.00362	-0.57483	-0.00308
-0.67978	-0.00111	-0.5773	-0.000947266	-0.57724	-0.000983582	-0.57727	-0.00271	-0.57727	-0.00213			-0.5773	-0.00367	-0.57727	-0.00312
-0.68222	-0.00112	-0.57968	-0.000975952	-0.57971	-0.00101	-0.57965	-0.00275	-0.57968	-0.00216			-0.57971	-0.00371	-0.57965	-0.00316
-0.68463	-0.00113	-0.58218	-0.00101	-0.58215	-0.00103	-0.58215	-0.00279	-0.58215	-0.00219			-0.58215	-0.00376	-0.58215	-0.00321
-0.6871	-0.00114	-0.58463	-0.00104	-0.58463	-0.00105	-0.58459	-0.00283	-0.58456	-0.00222			-0.58459	-0.00381	-0.58456	-0.00324
-0.68961	-0.00115	-0.58707	-0.00107	-0.58707	-0.00107	-0.58704	-0.00287	-0.58707	-0.00225			-0.58707	-0.00386	-0.58704	-0.00329
-0.69202	-0.00115	-0.58945	-0.0011	-0.58948	-0.00109	-0.58945	-0.00291	-0.58948	-0.00228			-0.58945	-0.00391	-0.58951	-0.00333
-0.6944	-0.00116	-0.59201	-0.00113	-0.59204	-0.00112	-0.59192	-0.00295	-0.59195	-0.00231			-0.59195	-0.00395	-0.59198	-0.00338
-0.69693	-0.00117	-0.59439	-0.00117	-0.59442	-0.00114	-0.59439	-0.00299	-0.59439	-0.00233			-0.59439	-0.004	-0.59439	-0.00342
-0.69931	-0.00117	-0.59677	-0.0012	-0.59686	-0.00116	-0.59677	-0.00303	-0.59677	-0.00236			-0.59674	-0.00405	-0.59683	-0.00346
-0.70175	-0.00117	-0.59921	-0.00123	-0.59921	-0.00118	-0.59924	-0.00307	-0.59921	-0.00239			-0.59924	-0.0041	-0.59921	-0.00351
-0.70425	-0.00118	-0.60165	-0.00127	-0.60162	-0.00121	-0.60172	-0.00311	-0.60162	-0.00242			-0.60165	-0.00415	-0.60172	-0.00355
-0.70663	-0.00118	-0.60416	-0.0013	-0.60416	-0.00123	-0.6041	-0.00315	-0.60413	-0.00245			-0.60416	-0.0042	-0.60413	-0.0036
-0.70911	-0.00118	-0.6066	-0.00133	-0.60657	-0.00125	-0.60654	-0.00319	-0.60657	-0.00248			-0.60657	-0.00424	-0.6066	-0.00364
-0.71158	-0.00118	-0.60904	-0.00137	-0.60901	-0.00128	-0.60901	-0.00323	-0.60898	-0.00251			-0.60901	-0.00429	-0.60898	-0.00369
-0.71399	-0.00118	-0.61151	-0.0014	-0.61142	-0.0013	-0.61151	-0.00328	-0.61142	-0.00254			-0.61142	-0.00434	-0.61151	-0.00373
-0.71637	-0.00118	-0.61386	-0.00144	-0.61389	-0.00132	-0.61389	-0.00332	-0.61383	-0.00257			-0.61392	-0.00439	-0.61386	-0.00378
-0.71884	-0.00118	-0.61633	-0.00148	-0.61633	-0.00135	-0.61636	-0.00336	-0.6163	-0.0026			-0.61642	-0.00444	-0.61633	-0.00382
-0.72131	-0.00118	-0.61877	-0.00151	-0.61877	-0.00138	-0.61874	-0.00341	-0.6188	-0.00263			-0.61874	-0.00449	-0.61874	-0.00387
-0.72372	-0.00117	-0.62115	-0.00155	-0.62119	-0.0014	-0.62119	-0.00345	-0.62131	-0.00266			-0.62122	-0.00454	-0.62119	-0.00391
-0.7262	-0.00117	-0.62366	-0.00159	-0.62366	-0.00142	-0.62372	-0.00349	-0.62366	-0.00269			-0.62369	-0.00459	-0.62372	-0.00396
-0.72861	-0.00116	-0.62604	-0.00162	-0.6261	-0.00145	-0.62616	-0.00354	-0.62607	-0.00273			-0.62601	-0.00464	-0.6261	-0.00401
-0.73102	-0.00116	-0.62851	-0.00166	-0.62854	-0.00147	-0.62854	-0.00358	-0.62848	-0.00276			-0.62854	-0.00469	-0.62851	-0.00405
-0.73352	-0.00115	-0.63101	-0.0017	-0.63095	-0.0015	-0.63101	-0.00362	-0.63101	-0.00279			-0.63101	-0.00474	-0.63098	-0.0041
-0.73593	-0.00115	-0.63342	-0.00174	-0.63348	-0.00152	-0.63336	-0.00367	-0.63339	-0.00282			-0.63336	-0.00479	-0.63345	-0.00415
-0.73843	-0.00114	-0.6358	-0.00178	-0.63589	-0.00155	-0.63577	-0.00371	-0.63577	-0.00285			-0.63583	-0.00484	-0.63589	-0.00419
-0.74091	-0.00113	-0.63824	-0.00182	-0.63828	-0.00157	-0.63824	-0.00375	-0.63824	-0.00288			-0.63821	-0.00489	-0.63828	-0.00424
-0.74326	-0.00112	-0.64069	-0.00186	-0.64066	-0.0016	-0.64072	-0.0038	-0.64069	-0.00291			-0.64072	-0.00495	-0.64069	-0.00429
-0.74579	-0.00111	-0.64316	-0.0019	-0.64316	-0.00162	-0.64319	-0.00384	-0.64316	-0.00294			-0.64316	-0.005	-0.64316	-0.00433
-0.74823	-0.0011	-0.6456	-0.00194	-0.6456	-0.00165	-0.64563	-0.00389	-0.64557	-0.00298			-0.64557	-0.00506	-0.6456	-0.00438
-0.75104	-0.00109	-0.64804	-0.00198	-0.6481	-0.00167	-0.64813	-0.00393	-0.64804	-0.00301			-0.64801	-0.00511	-0.64807	-0.00443
-0.75348	-0.00108	-0.65048	-0.00202	-0.65051	-0.0017	-0.65042	-0.00398	-0.65048	-0.00304			-0.65042	-0.00517	-0.65057	-0.00448
-0.75562	-0.00107	-0.65295	-0.00206	-0.65292	-0.00173	-0.65292	-0.00403	-0.65298	-0.00307			-0.65289	-0.00522	-0.65292	-0.00453
-0.75806	-0.00106	-0.65533	-0.0021	-0.65536	-0.00175	-0.6553	-0.00407	-0.65533	-0.00311			-0.6554	-0.00528	-0.65536	-0.00458
-0.7608	-0.00105	-0.65781	-0.00214	-0.65781	-0.00178	-0.65784	-0.00412	-0.65787	-0.00314			-0.65778	-0.00533	-0.65775	-0.00463
-0.76355	-0.00104	-0.66025	-0.00218	-0.66022	-0.00181	-0.66028	-0.00417	-0.66025	-0.00317			-0.66025	-0.00538	-0.66022	-0.00469
-0.76569	-0.00103	-0.66272	-0.00223	-0.66275	-0.00183	-0.66269	-0.00422	-0.66269	-0.00321			-0.66275	-0.00544	-0.66275	-0.00474
-0.76843	-0.00101	-0.66519	-0.00227	-0.66516	-0.00186	-0.66519	-0.00426	-0.66519	-0.00324			-0.66516	-0.00549	-0.66519	-0.00479
-0.77026	-0.001	-0.66754	-0.00231	-0.66754	-0.00188	-0.66754	-0.0043	-0.66757	-0.00327			-0.66757	-0.00554	-0.66757	-0.00484
-0.77301	-0.000992126	-0.67007	-0.00235	-0.6701	-0.00191	-0.67001	-0.00436	-0.67001	-0.00331			-0.67004	-0.0056	-0.67004	-0.0049
-0.77545	-0.00098053	-0.67249	-0.00239	-0.67252	-0.00193	-0.67252	-0.00441	-0.67245	-0.00334			-0.67249	-0.00566	-0.67249	-0.00496
-0.77759	-0.000969238	-0.67493	-0.00243	-0.6749	-0.00196	-0.6749	-0.00445	-0.67493	-0.00338			-0.67484	-0.00572	-0.6749	-0.00501
-0.77972	-0.000957947	-0.67737	-0.00248	-0.67737	-0.00199	-0.67731	-0.0045	-0.67731	-0.00341			-0.67737	-0.00578	-0.67734	-0.00507
-0.78217	-0.000948792	-0.67975	-0.00252	-0.67975	-0.00201	-0.67981	-0.00455	-0.67978	-0.00345			-0.67981	-0.00583	-0.67978	-0.00511
-0.78522	-0.000936584	-0.68225	-0.00257	-0.68219	-0.00204	-0.68216	-0.0046	-0.68219	-0.00348			-0.68225	-0.00589	-0.68225	-0.00517
-0.78735	-0.000927429	-0.68463	-0.00261	-0.68466	-0.00207	-0.68475	-0.00464	-0.68463	-0.00352			-0.68463	-0.00594	-0.68469	-0.00523
-0.78979	-0.000916443	-0.6871	-0.00266	-0.6871	-0.00209	-0.68719	-0.0047	-0.68716	-0.00355			-0.68713	-0.006	-0.68713	-0.00529
-0.79224	-0.000907898	-0.68954	-0.0027	-0.68951	-0.00212	-0.68958	-0.00474	-0.68954	-0.00359			-0.68954	-0.00606	-0.68954	-0.00534
-0.79437	-0.000897522	-0.69205	-0.00274	-0.69202	-0.00215	-0.69199	-0.00479	-0.69199	-0.00362			-0.69196	-0.00613	-0.69199	-0.0054
-0.79712	-0.000888977	-0.69446	-0.00279	-0.69449	-0.00218	-0.69446	-0.00485	-0.69446	-0.00366			-0.69446	-0.00619	-0.69449	-0.00546
-0.80017	-0.000878601	-0.69684	-0.00283	-0.69684	-0.0022	-0.69687	-0.0049	-0.6969	-0.0037			-0.69687	-0.00625	-0.6969	-0.00551
-0.80231	-0.000871277	-0.69934	-0.00288	-0.69931	-0.00223	-0.69931	-0.00495	-0.69928	-0.00373			-0.69934	-0.00632	-0.69937	-0.00558
-0.80475	-0.000863037	-0.70175	-0.00292	-0.70175	-0.00226	-0.70178	-0.00499	-0.70181	-0.00377			-0.70184	-0.00638	-0.70181	-0.00565
-0.80688	-0.000856018	-0.70422	-0.00297	-0.70416	-0.00228	-0.70425	-0.00504	-0.70416	-0.00381			-0.70416	-0.00644	-0.70422	-0.0057
-0.80963	-0.000848389	-0.70667	-0.00301	-0.7066	-0.00231	-0.7066	-0.00509	-0.70654	-0.00384			-0.70663	-0.0065	-0.7067	-0.00577
-0.81238	-0.000839233	-0.70914	-0.00306	-0.70911	-0.00234	-0.70914	-0.00515	-0.70914	-0.00388			-0.70911	-0.00657	-0.70908	-0.00583
-0.81482	-0.00083374	-0.71155	-0.00311	-0.71158	-0.00236	-0.71152	-0.00519	-0.71152	-0.00392			-0.71152	-0.00663	-0.71155	-0.0059
-0.81726	-0.000826721	-0.71396	-0.00315	-0.71393	-0.00239	-0.71396	-0.00525	-0.71399	-0.00396			-0.71393	-0.0067	-0.71396	-0.00596
-0.81909	-0.000823059	-0.71637	-0.0032	-0.7164	-0.00241	-0.71637	-0.0053	-0.71637	-0.00399			-0.71637	-0.00677	-0.7164	-0.00602
-0.82214	-0.000816345	-0.71881	-0.00325	-0.71884	-0.00244	-0.71878	-0.00535	-0.71881	-0.00403			-0.71884	-0.00683	-0.71884	-0.00609
-0.82428	-0.000812073	-0.72128	-0.00329	-0.72128	-0.00247	-0.72131	-0.0054	-0.72128	-0.00407			-0.72125	-0.00689	-0.72128	-0.00616
-0.82642	-0.000806885	-0.72366	-0.00334	-0.72369	-0.0025	-0.72366	-0.00546	-0.72372	-0.00411			-0.72372	-0.00696	-0.72372	-0.00624
-0.82886	-0.000801697	-0.72617	-0.00339	-0.72614	-0.00252	-0.7261	-0.00551	-0.72623	-0.00415			-0.72614	-0.00702	-0.72617	-0.00631
-0.8313	-0.00079895	-0.72855	-0.00344	-0.72861	-0.00255	-0.72858	-0.00557	-0.72855	-0.00419			-0.72864	-0.00709	-0.72858	-0.00639
-0.83344	-0.000794067	-0.73111	-0.00349	-0.73102	-0.00258	-0.73099	-0.00562	-0.73099	-0.00423			-0.73102	-0.00716	-0.73099	-0.00647
-0.83618	-0.000791626	-0.73346	-0.00353	-0.73349	-0.00261	-0.73349	-0.00568	-0.73346	-0.00426			-0.73355	-0.00722	-0.73352	-0.00655
-0.83862	-0.000787354	-0.73599	-0.00358	-0.73593	-0.00264	-0.73593	-0.00573	-0.73593	-0.0043			-0.7359	-0.00729	-0.73593	-0.00664
-0.84167	-0.000785217	-0.73837	-0.00363	-0.73834	-0.00266	-0.73831	-0.00578	-0.73831	-0.00434			-0.7384	-0.00736	-0.7384	-0.00671
-0.8432	-0.00078064	-0.74081	-0.00368	-0.74081	-0.00269	-0.74081	-0.00584	-0.74084	-0.00439			-0.74081	-0.00743	-0.74078	-0.00679
-0.84656	-0.000778809	-0.74326	-0.00373	-0.74329	-0.00272	-0.74329	-0.0059	-0.74329	-0.00443			-0.74329	-0.0075	-0.74323	-0.00687
-0.84869	-0.000774841	-0.74567	-0.00378	-0.74567	-0.00274	-0.7457	-0.00595	-0.7457	-0.00446			-0.74564	-0.00757	-0.7457	-0.00696
-0.85114	-0.000772705	-0.74811	-0.00383	-0.74817	-0.00277	-0.74826	-0.00601	-0.74814	-0.00451			-0.7482	-0.00764	-0.74817	-0.00704
-0.85327	-0.000769958	-0.75043	-0.00388	-0.75073	-0.0028	-0.75104	-0.00606	-0.75104	-0.00455			-0.75043	-0.00772	-0.75104	-0.00712
-0.85571	-0.000769348	-0.75348	-0.00393	-0.75378	-0.00283	-0.75287	-0.00612	-0.75378	-0.00459			-0.75378	-0.00778	-0.75348	-0.00721
-0.85846	-0.00076416	-0.75562	-0.00398	-0.75562	-0.00285	-0.75562	-0.00618	-0.75562	-0.00463			-0.75623	-0.00786	-0.75562	-0.00731
-0.8609	-0.00076416	-0.75806	-0.00403	-0.75836	-0.00288	-0.75836	-0.00623	-0.75867	-0.00467			-0.75806	-0.00793	-0.75775	-0.00739
-0.86365	-0.000762024	-0.7608	-0.00408	-0.76019	-0.00291	-0.7608	-0.00629	-0.7608	-0.00471			-0.7608	-0.008	-0.7605	-0.00748
-0.86609	-0.000759888	-0.76294	-0.00413	-0.76294	-0.00294	-0.76263	-0.00635	-0.76294	-0.00475			-0.76324	-0.00807	-0.76294	-0.00759
-0.86792	-0.000758667	-0.76569	-0.00418	-0.76599	-0.00296	-0.76538	-0.0064	-0.76569	-0.0048			-0.76538	-0.00814	-0.76569	-0.0077
-0.87067	-0.000756226	-0.76843	-0.00424	-0.76782	-0.00299	-0.76752	-0.00646	-0.76782	-0.00484			-0.76813	-0.00822	-0.76782	-0.0078
-0.87341	-0.000754395	-0.77057	-0.00429	-0.77026	-0.00302	-0.76996	-0.00652	-0.77057	-0.00488			-0.77057	-0.0083	-0.76996	-0.0079
-0.87524	-0.000751953	-0.77332	-0.00434	-0.77301	-0.00305	-0.77332	-0.00658	-0.77271	-0.00492			-0.77271	-0.00838	-0.77271	-0.00802
-0.87799	-0.000752563	-0.77515	-0.00439	-0.77545	-0.00308	-0.77576	-0.00665	-0.77576	-0.00496			-0.77545	-0.00846	-0.77576	-0.00813
-0.88074	-0.000750732	-0.77698	-0.00444	-0.77728	-0.00311	-0.77759	-0.0067	-0.7785	-0.005			-0.77728	-0.00853	-0.7782	-0.00824
-0.88257	-0.000749207	-0.78033	-0.0045	-0.78033	-0.00314	-0.78033	-0.00677	-0.78003	-0.00505			-0.78033	-0.00861	-0.78064	-0.00834
-0.88531	-0.000748901	-0.78247	-0.00455	-0.78217	-0.00317	-0.78308	-0.00682	-0.78247	-0.00509			-0.78278	-0.00869	-0.78217	-0.00845
-0.88715	-0.000747986	-0.78552	-0.0046	-0.78522	-0.0032	-0.7843	-0.00688	-0.78522	-0.00514			-0.78491	-0.00876	-0.78491	-0.00856
-0.88989	-0.000746155	-0.78674	-0.00466	-0.78796	-0.00323	-0.78705	-0.00695	-0.78705	-0.00518			-0.78766	-0.00885	-0.78705	-0.00867
-0.89294	-0.000745544	-0.78979	-0.00471	-0.7901	-0.00326	-0.79041	-0.00701	-0.78949	-0.00522			-0.79041	-0.00893	-0.7901	-0.00878
-0.89508	-0.000744629	-0.79254	-0.00478	-0.79254	-0.00328	-0.79254	-0.00707	-0.79254	-0.00527			-0.79193	-0.00901	-0.79285	-0.00889
-0.89722	-0.000745239	-0.79529	-0.00484	-0.79468	-0.00331	-0.79498	-0.00713	-0.79498	-0.00532			-0.79498	-0.00909	-0.79437	-0.009
-0.89996	-0.000743103	-0.79712	-0.00489	-0.79742	-0.00334	-0.79651	-0.0072	-0.79712	-0.00536			-0.79712	-0.00917	-0.79742	-0.00912
-0.9024	-0.000743408	-0.79987	-0.00494	-0.79926	-0.00337	-0.79926	-0.00725	-0.79987	-0.00541			-0.79987	-0.00925	-0.79956	-0.00923
-0.90454	-0.000742187	-0.8017	-0.00499	-0.80231	-0.0034	-0.8017	-0.00732	-0.802	-0.00545			-0.80231	-0.00933	-0.80261	-0.00935
-0.90698	-0.000740356	-0.80444	-0.00505	-0.80475	-0.00343	-0.80475	-0.00739	-0.80444	-0.0055			-0.80444	-0.00942	-0.80444	-0.00947
-0.90973	-0.000739746	-0.80688	-0.0051	-0.80658	-0.00346	-0.80688	-0.00745	-0.80658	-0.00555			-0.80688	-0.00951	-0.80719	-0.00959
-0.91156	-0.00073761	-0.80963	-0.00515	-0.80933	-0.00349	-0.80902	-0.00751	-0.80933	-0.0056			-0.80963	-0.00959	-0.80902	-0.00971
-0.914	-0.000737	-0.81177	-0.00521	-0.81177	-0.00352	-0.81207	-0.00758	-0.81207	-0.00565			-0.81238	-0.00967	-0.81238	-0.00983
-0.91675	-0.000735779	-0.81482	-0.00526	-0.8139	-0.00355	-0.81451	-0.00764	-0.81421	-0.00569			-0.81482	-0.00976	-0.8139	-0.00996
-0.91949	-0.000736084	-0.81696	-0.00531	-0.81635	-0.00358	-0.81696	-0.00771	-0.81665	-0.00574			-0.81726	-0.00985	-0.81604	-0.01008
-0.92194	-0.000740051	-0.8194	-0.00536	-0.81909	-0.00361	-0.8194	-0.00778	-0.8197	-0.0058			-0.81879	-0.00995	-0.8194	-0.0102
-0.92407	-0.000733337	-0.82214	-0.00542	-0.82153	-0.00364	-0.82184	-0.00784	-0.82123	-0.00584			-0.82153	-0.01004	-0.82092	-0.01032
-0.92712	-0.000732422	-0.82428	-0.00547	-0.82397	-0.00367	-0.82367	-0.00791	-0.82397	-0.00589			-0.82367	-0.01013	-0.82428	-0.01045
-0.92926	-0.000730591	-0.82672	-0.00553	-0.82672	-0.0037	-0.82672	-0.00798	-0.82672	-0.00594			-0.82703	-0.01022	-0.82703	-0.01058
-0.9317	-0.000730286	-0.82947	-0.00559	-0.82886	-0.00373	-0.82886	-0.00805	-0.82886	-0.00599			-0.82886	-0.01032	-0.82886	-0.0107
-0.93384	-0.000728149	-0.83069	-0.00565	-0.83099	-0.00376	-0.8316	-0.00811	-0.8313	-0.00604			-0.8313	-0.01041	-0.8316	-0.01082
-0.93628	-0.000727234	-0.83344	-0.0057	-0.83344	-0.00379	-0.83344	-0.00818	-0.83405	-0.00609			-0.83405	-0.0105	-0.83344	-0.01096
-0.93903	-0.000723877	-0.83649	-0.00576	-0.83649	-0.00382	-0.83618	-0.00825	-0.83588	-0.00615			-0.83649	-0.01059	-0.83649	-0.0111
-0.94147	-0.000723877	-0.83893	-0.00582	-0.83893	-0.00386	-0.83862	-0.00832	-0.83832	-0.0062			-0.83862	-0.01067	-0.83832	-0.01123
-0.94421	-0.000720825	-0.84076	-0.00588	-0.84167	-0.00389	-0.84198	-0.00839	-0.84106	-0.00625			-0.84106	-0.01078	-0.84137	-0.01136
-0.94574	-0.00072113	-0.84381	-0.00594	-0.84351	-0.00392	-0.84351	-0.00846	-0.8432	-0.00631			-0.84351	-0.01087	-0.84351	-0.01151
-0.94879	-0.000719299	-0.84564	-0.006	-0.84534	-0.00396	-0.84625	-0.00853	-0.84625	-0.00636			-0.84564	-0.01099	-0.84564	-0.01165
-0.95123	-0.00071991	-0.849	-0.00606	-0.84869	-0.00399	-0.84839	-0.0086	-0.84869	-0.00641			-0.84839	-0.01109	-0.849	-0.0118
-0.95398	-0.000716248	-0.85083	-0.00612	-0.85083	-0.00403	-0.85083	-0.00867	-0.85114	-0.00647			-0.85114	-0.01119	-0.85114	-0.01194
-0.9552	-0.000715637	-0.85388	-0.00618	-0.85358	-0.00406	-0.85388	-0.00874	-0.85327	-0.00652			-0.85327	-0.01128	-0.85297	-0.01208
-0.95825	-0.000715637	-0.85602	-0.00623	-0.85571	-0.0041	-0.85541	-0.00882	-0.85602	-0.00658			-0.85602	-0.01138	-0.85602	-0.01223
-0.9613	-0.00071167	-0.85876	-0.0063	-0.85785	-0.00413	-0.85815	-0.00889	-0.85815	-0.00664			-0.85815	-0.01149	-0.85846	-0.01238
-0.96313	-0.000710754	-0.8609	-0.00636	-0.8609	-0.00417	-0.8609	-0.00897	-0.86029	-0.00669			-0.86029	-0.0116	-0.8609	-0.01252
-0.96588	-0.000708923	-0.86304	-0.00641	-0.86334	-0.0042	-0.86273	-0.00904	-0.86304	-0.00675			-0.86243	-0.01171	-0.86304	-0.01266
-0.96863	-0.000708008	-0.86639	-0.00648	-0.86578	-0.00424	-0.86548	-0.00912	-0.86578	-0.00681			-0.86517	-0.01184	-0.86548	-0.0128
-0.97076	-0.000703735	-0.86792	-0.00654	-0.86823	-0.00428	-0.86761	-0.00919	-0.86823	-0.00686			-0.86792	-0.01194	-0.86823	-0.01296
-0.97321	-0.000704041	-0.87097	-0.0066	-0.87036	-0.00431	-0.87036	-0.00927	-0.87006	-0.00692			-0.87067	-0.01205	-0.87097	-0.01311
-0.97595	-0.00070343	-0.87311	-0.00666	-0.87341	-0.00434	-0.87311	-0.00934	-0.8725	-0.00698			-0.87311	-0.01216	-0.87311	-0.01327
-0.97809	-0.000701294	-0.87524	-0.00672	-0.87524	-0.00438	-0.87524	-0.00943	-0.87555	-0.00704			-0.87585	-0.01228	-0.87585	-0.01343
-0.98053	-0.000700378	-0.8783	-0.00679	-0.8783	-0.00442	-0.87738	-0.00951	-0.87799	-0.0071			-0.87769	-0.01239	-0.87769	-0.01358
-0.98297	-0.000697327	-0.88074	-0.00685	-0.87952	-0.00445	-0.88043	-0.00959	-0.88074	-0.00716			-0.87982	-0.0125	-0.88013	-0.01374
-0.98511	-0.000697327	-0.88287	-0.00691	-0.88257	-0.00449	-0.88287	-0.00967	-0.88226	-0.00722			-0.88226	-0.01261	-0.88287	-0.01389
-0.98755	-0.00069397	-0.88531	-0.00697	-0.88501	-0.00454	-0.88562	-0.00975	-0.88531	-0.00729			-0.8847	-0.01272	-0.88501	-0.01405
-0.98999	-0.00069397	-0.88776	-0.00704	-0.88684	-0.00458	-0.88776	-0.00983	-0.88745	-0.00735			-0.88776	-0.01284	-0.88776	-0.01421
-0.99213	-0.000691223	-0.8902	-0.0071	-0.88989	-0.00462	-0.88959	-0.0099	-0.88989	-0.00741			-0.88989	-0.01297	-0.88989	-0.01438
-0.99487	-0.000688782	-0.89233	-0.00717	-0.89264	-0.00465	-0.89264	-0.00999	-0.89233	-0.00748			-0.89264	-0.0131	-0.89233	-0.01454
-0.99731	-0.000686035	-0.89539	-0.00723	-0.89478	-0.00469	-0.89478	-0.01007	-0.89447	-0.00754			-0.89508	-0.01322	-0.89508	-0.01468
-0.99945	-0.000684814	-0.89722	-0.0073	-0.89722	-0.00473	-0.89752	-0.01016	-0.89752	-0.00761			-0.89722	-0.01335	-0.89691	-0.01486
-1.0022	-0.000681763	-0.90027	-0.00736	-0.89935	-0.00477	-0.89966	-0.01024	-0.89966	-0.00767			-0.90027	-0.01347	-0.89966	-0.01499
-1.00433	-0.000679932	-0.90271	-0.00742	-0.9021	-0.00481	-0.90271	-0.01032	-0.90271	-0.00774			-0.9024	-0.01359	-0.90271	-0.01515
-1.00739	-0.00067749	-0.90515	-0.00749	-0.90515	-0.00485	-0.90485	-0.01041	-0.90485	-0.00781			-0.90454	-0.01372	-0.90454	-0.01535
-1.00983	-0.000675354	-0.90668	-0.00756	-0.90698	-0.0049	-0.90759	-0.01049	-0.90668	-0.00787			-0.90729	-0.01384	-0.9079	-0.01555
-1.01166	-0.000676575	-0.90942	-0.00762	-0.90973	-0.00493	-0.90973	-0.01058	-0.90942	-0.00794			-0.91003	-0.01396	-0.90912	-0.01574
-1.0141	-0.000675354	-0.91187	-0.00768	-0.91217	-0.00497	-0.91187	-0.01067	-0.91156	-0.008			-0.91156	-0.01409	-0.91187	-0.01593
-1.01715	-0.000681152	-0.91431	-0.00775	-0.91431	-0.00501	-0.91461	-0.01075	-0.914	-0.00807			-0.91431	-0.01422	-0.91492	-0.01614
-1.01898	-0.000665894	-0.91675	-0.00782	-0.91675	-0.00505	-0.91766	-0.01084	-0.91705	-0.00815			-0.91675	-0.01435	-0.91736	-0.01634
-1.02203	-0.000664978	-0.91949	-0.00788	-0.91919	-0.0051	-0.9198	-0.01093	-0.91949	-0.00822			-0.9198	-0.01449	-0.91919	-0.01656
-1.02448	-0.000661926	-0.92194	-0.00795	-0.92133	-0.00514	-0.92194	-0.01102	-0.92285	-0.00829			-0.92133	-0.01461	-0.92163	-0.01671
-1.02692	-0.000660095	-0.92377	-0.00802	-0.92438	-0.00519	-0.92377	-0.01111	-0.92407	-0.00836			-0.92407	-0.01473	-0.92346	-0.01686
-1.02905	-0.000656433	-0.92651	-0.00809	-0.92651	-0.00524	-0.92651	-0.0112	-0.92682	-0.00843			-0.92651	-0.01487	-0.92621	-0.0171
-1.0318	-0.000654602	-0.92957	-0.00815	-0.92896	-0.00529	-0.92896	-0.01129	-0.92896	-0.0085			-0.92926	-0.01501	-0.92865	-0.01729
-1.03424	-0.000651855	-0.9317	-0.00822	-0.9314	-0.00534	-0.9314	-0.01139	-0.93109	-0.00857			-0.93201	-0.01516	-0.93109	-0.01746
-1.03638	-0.000649109	-0.93414	-0.00829	-0.93445	-0.00539	-0.93445	-0.01148	-0.93414	-0.00865			-0.93384	-0.01528	-0.93384	-0.01762
-1.03912	-0.000647888	-0.93658	-0.00836	-0.93689	-0.00544	-0.93597	-0.01158	-0.93658	-0.00872			-0.93597	-0.01541	-0.93628	-0.01789
-1.04187	-0.000644226	-0.93842	-0.00843	-0.93872	-0.0055	-0.93842	-0.01168	-0.93872	-0.0088			-0.93872	-0.01556	-0.93872	-0.01806
-1.0437	-0.000641479	-0.94116	-0.0085	-0.94177	-0.00555	-0.94116	-0.01177	-0.94086	-0.00887			-0.94116	-0.0157	-0.94147	-0.01823
-1.04584	-0.000638428	-0.94391	-0.00857	-0.9433	-0.0056	-0.9436	-0.01187	-0.9436	-0.00895			-0.94269	-0.01584	-0.9433	-0.01843
-1.04828	-0.000636902	-0.94635	-0.00864	-0.94635	-0.00565	-0.94604	-0.01197	-0.94666	-0.00903			-0.94574	-0.01601	-0.94635	-0.01863
-1.05133	-0.000633545	-0.94849	-0.00871	-0.94818	-0.00571	-0.94818	-0.01207	-0.94879	-0.00911			-0.94879	-0.01615	-0.94879	-0.0188
-1.05347	-0.000628967	-0.95093	-0.00877	-0.95093	-0.00576	-0.95062	-0.01217	-0.95093	-0.00919			-0.95123	-0.0163	-0.95093	-0.01899
-1.05621	-0.000623779	-0.95337	-0.00884	-0.95367	-0.00581	-0.95337	-0.01227	-0.95337	-0.00927			-0.95337	-0.01645	-0.95367	-0.01922
-1.05896	-0.000621033	-0.95673	-0.00891	-0.95551	-0.00587	-0.95551	-0.01237	-0.95581	-0.00935			-0.95551	-0.0166	-0.95581	-0.01946
-1.06079	-0.000619507	-0.95825	-0.00898	-0.95856	-0.00593	-0.95825	-0.01247	-0.95886	-0.00943			-0.95886	-0.01675	-0.95825	-0.01969
-1.06354	-0.00061676	-0.96039	-0.00905	-0.96039	-0.006	-0.961	-0.01257	-0.96008	-0.00951			-0.96069	-0.0169	-0.96008	-0.01993
-1.06598	-0.000613098	-0.96375	-0.00912	-0.96283	-0.00606	-0.96283	-0.01268	-0.96344	-0.00959			-0.96252	-0.01706	-0.96344	-0.02013
-1.06842	-0.000615845	-0.96527	-0.0092	-0.96588	-0.00612	-0.96558	-0.01278	-0.96558	-0.00968			-0.96527	-0.01721	-0.96588	-0.02031
-1.07025	-0.000611572	-0.96771	-0.00927	-0.96741	-0.00618	-0.96832	-0.01288	-0.96771	-0.00976			-0.96771	-0.01736	-0.96802	-0.02055
-1.0733	-0.000608521	-0.97076	-0.00934	-0.97015	-0.00625	-0.97015	-0.01299	-0.97046	-0.00984			-0.97076	-0.01753	-0.97046	-0.02078
-1.07574	-0.000602722	-0.9729	-0.00941	-0.9729	-0.00631	-0.9729	-0.0131	-0.97321	-0.00993			-0.97321	-0.01774	-0.9729	-0.021
-1.07788	-0.00059906	-0.97565	-0.00948	-0.97534	-0.00638	-0.97565	-0.0132	-0.97565	-0.01001			-0.97504	-0.0179	-0.97534	-0.02122
-1.08063	-0.000594482	-0.97839	-0.00956	-0.97748	-0.00645	-0.97778	-0.01332	-0.97717	-0.0101			-0.97778	-0.01804	-0.97778	-0.02144
-1.08276	-0.00059082	-0.98053	-0.00963	-0.98022	-0.00652	-0.97992	-0.01342	-0.98083	-0.01019			-0.98053	-0.01819	-0.98053	-0.02164
-1.08551	-0.000585327	-0.98297	-0.00971	-0.98267	-0.00658	-0.98236	-0.01353	-0.98267	-0.01028			-0.98267	-0.01835	-0.98297	-0.02184
-1.08826	-0.000579224	-0.98541	-0.00979	-0.9845	-0.00666	-0.98541	-0.01364	-0.98572	-0.01037			-0.9845	-0.01852	-0.98541	-0.02215
-1.08978	-0.000573425	-0.98755	-0.00985	-0.98785	-0.00673	-0.98724	-0.01376	-0.98694	-0.01046			-0.98724	-0.01869	-0.98785	-0.0224
-1.09314	-0.000569153	-0.9903	-0.00994	-0.99091	-0.00681	-0.98969	-0.01387	-0.98999	-0.01054			-0.9903	-0.01885	-0.98969	-0.02262
-1.09528	-0.000565186	-0.99274	-0.01001	-0.99304	-0.00688	-0.99213	-0.01398	-0.99243	-0.01064			-0.99213	-0.01899	-0.99304	-0.02279
-1.09802	-0.000560913	-0.99518	-0.01008	-0.99487	-0.00696	-0.99487	-0.0141	-0.99457	-0.01073			-0.99548	-0.01915	-0.99487	-0.02296
-1.09955	-0.000553284	-0.99701	-0.01016	-0.99731	-0.00704	-0.99731	-0.01421	-0.99731	-0.01082			-0.99762	-0.01933	-0.99701	-0.0232
-1.10229	-0.000545654	-0.99915	-0.01024	-1.00006	-0.00711	-1.00006	-0.01432	-0.99976	-0.01092			-0.99976	-0.01949	-0.99976	-0.02347
-1.10504	-0.00053772	-1.00189	-0.01031	-1.0022	-0.00717	-1.00189	-0.01445	-1.0025	-0.01101			-1.0022	-0.01963	-1.00189	-0.0237
-1.10718	-0.000531616	-1.00494	-0.01039	-1.00525	-0.00725	-1.00433	-0.01457	-1.00494	-0.0111			-1.00433	-0.01979	-1.00464	-0.02392
-1.10992	-0.000525208	-1.00739	-0.01047	-1.00647	-0.00732	-1.00708	-0.01468	-1.00708	-0.01119			-1.00708	-0.01996	-1.00739	-0.02416
-1.11206	-0.000518799	-1.00952	-0.01055	-1.00922	-0.0074	-1.00952	-0.0148	-1.00983	-0.01129			-1.00952	-0.02013	-1.00983	-0.02447
-1.11481	-0.00051239	-1.01135	-0.01063	-1.01227	-0.00747	-1.01257	-0.01492	-1.01257	-0.01139			-1.01135	-0.0203	-1.01196	-0.02467
-1.11694	-0.000506897	-1.01501	-0.01071	-1.01471	-0.00756	-1.0144	-0.01504	-1.01471	-0.01149			-1.0144	-0.02049	-1.01471	-0.02489
-1.11938	-0.000502014	-1.01685	-0.01079	-1.01654	-0.00764	-1.01715	-0.01516	-1.01654	-0.01158			-1.01685	-0.02068	-1.01654	-0.0251
-1.12183	-0.0004953	-1.01959	-0.01087	-1.01929	-0.00772	-1.01898	-0.01529	-1.0199	-0.01168			-1.0199	-0.02086	-1.01929	-0.02529
-1.12427	-0.000490112	-1.02234	-0.01095	-1.02203	-0.0078	-1.02203	-0.01542	-1.02264	-0.01178			-1.02142	-0.02105	-1.02142	-0.02549
-1.12732	-0.000485535	-1.02417	-0.01103	-1.02539	-0.00788	-1.02386	-0.01554	-1.02448	-0.01188			-1.02448	-0.02124	-1.02478	-0.02566
-1.12976	-0.000479736	-1.02631	-0.01111	-1.02631	-0.00796	-1.02692	-0.01566	-1.02722	-0.01198			-1.02631	-0.02142	-1.02692	-0.02594
-1.1319	-0.000472717	-1.02966	-0.01119	-1.02905	-0.00804	-1.02875	-0.01579	-1.02905	-0.01208			-1.02875	-0.02161	-1.02966	-0.02619
-1.13495	-0.000478516	-1.03119	-0.01127	-1.03149	-0.00811	-1.03119	-0.01593	-1.03119	-0.01219			-1.0318	-0.02176	-1.03119	-0.02635
-1.13647	-0.000458679	-1.03394	-0.01136	-1.03394	-0.00819	-1.03455	-0.01605	-1.03394	-0.01229			-1.03424	-0.02192	-1.03424	-0.02643
-1.13953	-0.00045166	-1.03668	-0.01144	-1.03668	-0.00826	-1.03638	-0.01618	-1.03638	-0.0124			-1.03638	-0.02217	-1.03668	-0.02661
-1.14166	-0.000444946	-1.03912	-0.01153	-1.03882	-0.00834	-1.03882	-0.01632	-1.03851	-0.0125			-1.03851	-0.02237	-1.03912	-0.0268
-1.1438	-0.000437317	-1.04187	-0.01161	-1.04187	-0.00843	-1.04187	-0.01644	-1.04218	-0.0126			-1.04156	-0.02256	-1.04095	-0.02702
-1.14716	-0.000431519	-1.0437	-0.01169	-1.04431	-0.00851	-1.04401	-0.01657	-1.04401	-0.01271			-1.0437	-0.02275	-1.04309	-0.02714
-1.14868	-0.000426025	-1.04675	-0.01178	-1.04614	-0.0086	-1.04645	-0.01671	-1.04614	-0.01281			-1.04584	-0.02293	-1.04584	-0.02732
-1.15143	-0.000420227	-1.04858	-0.01187	-1.04889	-0.00868	-1.04889	-0.01684	-1.04858	-0.01292			-1.04858	-0.0231	-1.04828	-0.02765
-1.15356	-0.000412598	-1.05103	-0.01195	-1.05072	-0.00875	-1.05103	-0.01697	-1.05164	-0.01303			-1.05103	-0.02329	-1.05133	-0.0279
-1.15631	-0.000406799	-1.05377	-0.01204	-1.05347	-0.00884	-1.05347	-0.01711	-1.05377	-0.01314			-1.05408	-0.02349	-1.05347	-0.02807
-1.15845	-0.000402527	-1.05621	-0.01213	-1.05591	-0.00891	-1.0556	-0.01725	-1.05591	-0.01325			-1.0556	-0.02369	-1.05591	-0.02825
-1.1615	-0.000395508	-1.05865	-0.01221	-1.05835	-0.00899	-1.05865	-0.01737	-1.05896	-0.01336			-1.05896	-0.02386	-1.05865	-0.02844
-1.16364	-0.000389709	-1.0614	-0.01231	-1.06079	-0.00907	-1.06049	-0.01752	-1.06171	-0.01347			-1.0611	-0.02403	-1.0611	-0.02868
-1.16577	-0.000383606	-1.06354	-0.01239	-1.06323	-0.00915	-1.06293	-0.01766	-1.06354	-0.01359			-1.06323	-0.0242	-1.06323	-0.02891
-1.16821	-0.000378723	-1.06628	-0.01249	-1.06567	-0.00922	-1.06628	-0.01779	-1.06567	-0.0137			-1.06506	-0.02441	-1.06537	-0.02915
-1.17065	-0.000371399	-1.06781	-0.01257	-1.06903	-0.00929	-1.06812	-0.01794	-1.06812	-0.01381			-1.06842	-0.02459	-1.06812	-0.02936
-1.1734	-0.000365601	-1.07086	-0.01266	-1.07056	-0.00938	-1.07147	-0.01808	-1.07086	-0.01392			-1.07056	-0.02481	-1.07117	-0.02957
-1.17554	-0.000358582	-1.07269	-0.01276	-1.0733	-0.00946	-1.073	-0.01822	-1.073	-0.01404			-1.07361	-0.02497	-1.073	-0.02979
-1.17828	-0.000351868	-1.07605	-0.01285	-1.07574	-0.00954	-1.07574	-0.01836	-1.07513	-0.01414			-1.07574	-0.02516	-1.07544	-0.03002
-1.17981	-0.000346375	-1.07758	-0.01294	-1.07788	-0.00962	-1.07788	-0.01851	-1.07819	-0.01426			-1.07849	-0.02538	-1.07788	-0.03018
-1.18317	-0.000342102	-1.08093	-0.01303	-1.08093	-0.0097	-1.08032	-0.01866	-1.08093	-0.01438			-1.08032	-0.02559	-1.08063	-0.03038
-1.18591	-0.000335999	-1.08337	-0.01313	-1.08276	-0.00978	-1.08307	-0.0188	-1.08307	-0.01449			-1.08246	-0.0258	-1.08307	-0.0306
-1.18805	-0.000330811	-1.08521	-0.01323	-1.08551	-0.00986	-1.08521	-0.01894	-1.08582	-0.01461			-1.08551	-0.02603	-1.08521	-0.03084
-1.19019	-0.000327759	-1.08826	-0.01331	-1.08734	-0.00994	-1.08765	-0.0191	-1.08734	-0.01473			-1.08765	-0.02628	-1.08704	-0.03108
-1.19263	-0.000320435	-1.09009	-0.01342	-1.0907	-0.01001	-1.09039	-0.01924	-1.09039	-0.01485			-1.091	-0.02654	-1.09039	-0.03127
-1.19537	-0.000316467	-1.09192	-0.01352	-1.09314	-0.0101	-1.09253	-0.0194	-1.09253	-0.01497			-1.09283	-0.02677	-1.09253	-0.03148
-1.19781	-0.00031189	-1.09558	-0.01361	-1.09497	-0.01018	-1.09528	-0.01955	-1.09497	-0.0151			-1.09528	-0.02697	-1.09467	-0.03173
-1.20056	-0.000307617	-1.09711	-0.01371	-1.09772	-0.01028	-1.0968	-0.01969	-1.09772	-0.01522			-1.09741	-0.02714	-1.09741	-0.03195
-1.2027	-0.000300293	-1.10016	-0.01382	-1.10016	-0.01035	-1.09955	-0.01985	-1.10046	-0.01534			-1.10046	-0.02733	-1.10046	-0.03214
-1.20483	-0.000297241	-1.10229	-0.01392	-1.10229	-0.01043	-1.10291	-0.02	-1.10168	-0.01546			-1.10229	-0.02752	-1.1026	-0.03232
-1.20819	-0.000294495	-1.10504	-0.01401	-1.10474	-0.01052	-1.10443	-0.02015	-1.10474	-0.01559			-1.10443	-0.02772	-1.10474	-0.03256
-1.21033	-0.000289001	-1.10748	-0.01411	-1.10779	-0.01059	-1.10748	-0.0203	-1.10748	-0.01571			-1.10687	-0.02794	-1.10687	-0.03279
-1.21307	-0.000298462	-1.10992	-0.01422	-1.10962	-0.01065	-1.10992	-0.02046	-1.1087	-0.01584			-1.10992	-0.02815	-1.10962	-0.03297
-1.2146	-0.000278015	-1.11206	-0.01431	-1.11206	-0.01074	-1.11206	-0.02061	-1.11176	-0.01596			-1.11206	-0.02838	-1.11176	-0.03313
-1.21704	-0.000272217	-1.1145	-0.01441	-1.11511	-0.01081	-1.11511	-0.02076	-1.11481	-0.01609			-1.1142	-0.02855	-1.1145	-0.03346
-1.2204	-0.000269165	-1.11694	-0.01451	-1.11725	-0.01089	-1.11664	-0.02092	-1.11694	-0.01621			-1.11725	-0.02875	-1.11755	-0.03371
-1.22223	-0.000266418	-1.11969	-0.01462	-1.11877	-0.01097	-1.11877	-0.02108	-1.11969	-0.01634			-1.11969	-0.02896	-1.11969	-0.03386
-1.22498	-0.00026123	-1.12152	-0.01472	-1.12183	-0.01105	-1.12152	-0.02122	-1.12183	-0.01647			-1.12183	-0.02916	-1.12183	-0.03405
-1.22681	-0.000257568	-1.12396	-0.01482	-1.12427	-0.01112	-1.12457	-0.02138	-1.12427	-0.01661			-1.12427	-0.02939	-1.12427	-0.03426
-1.22986	-0.000254822	-1.1264	-0.01494	-1.12671	-0.01121	-1.12701	-0.02155	-1.1264	-0.01673			-1.12701	-0.02958	-1.1264	-0.03455
-1.23138	-0.000252075	-1.12946	-0.01505	-1.12915	-0.01129	-1.12885	-0.0217	-1.12915	-0.01686			-1.12915	-0.02974	-1.12915	-0.03474
-1.23413	-0.000248718	-1.1319	-0.01515	-1.13159	-0.01136	-1.13129	-0.02185	-1.1319	-0.017			-1.13129	-0.02995	-1.13159	-0.03492
-1.23718	-0.000246582	-1.13373	-0.01526	-1.13434	-0.01145	-1.13373	-0.02203	-1.13495	-0.01712			-1.13403	-0.03019	-1.13403	-0.03508
-1.23932	-0.000242004	-1.13678	-0.01536	-1.13617	-0.01152	-1.13647	-0.02218	-1.13647	-0.01725			-1.13678	-0.03041	-1.13678	-0.03539
-1.24146	-0.000239258	-1.13922	-0.01548	-1.13831	-0.01161	-1.13892	-0.02234	-1.13922	-0.01739			-1.13922	-0.03064	-1.13983	-0.03556
-1.2442	-0.000236511	-1.14105	-0.01559	-1.14197	-0.01169	-1.14166	-0.0225	-1.14166	-0.01753			-1.14105	-0.03096	-1.14136	-0.03575
-1.24634	-0.000242004	-1.1441	-0.01568	-1.1441	-0.01175	-1.1441	-0.02267	-1.1441	-0.01766			-1.14471	-0.03117	-1.14349	-0.03593
-1.24847	-0.000250854	-1.14594	-0.0158	-1.14624	-0.01183	-1.14655	-0.02282	-1.14624	-0.0178			-1.14563	-0.03137	-1.14624	-0.03624
-1.25183	-0.000246277	-1.14899	-0.01592	-1.14899	-0.01191	-1.14929	-0.02298	-1.14929	-0.01792			-1.14868	-0.0316	-1.14929	-0.03645
-1.25427	-0.000226746	-1.15143	-0.01602	-1.15112	-0.01199	-1.15143	-0.02316	-1.15051	-0.01807			-1.15173	-0.03181	-1.15143	-0.03664
-1.25641	-0.000224915	-1.15387	-0.01613	-1.15479	-0.01209	-1.15356	-0.02332	-1.15417	-0.01821			-1.15356	-0.03202	-1.15417	-0.03685
-1.25824	-0.000224915	-1.1557	-0.01625	-1.15662	-0.01217	-1.15662	-0.02348	-1.1557	-0.01834			-1.15631	-0.03225	-1.15601	-0.03706
-1.26099	-0.000221558	-1.15845	-0.01636	-1.15845	-0.01223	-1.15906	-0.02365	-1.15845	-0.01848			-1.15875	-0.03247	-1.15875	-0.03723
-1.26282	-0.000220947	-1.16119	-0.01648	-1.1615	-0.01233	-1.16119	-0.02379	-1.16058	-0.01862			-1.16058	-0.03268	-1.16058	-0.03745
-1.26587	-0.000220642	-1.16302	-0.01659	-1.16333	-0.01242	-1.16302	-0.02397	-1.16333	-0.01877			-1.16333	-0.03292	-1.16333	-0.03762
-1.26801	-0.000219727	-1.16577	-0.01671	-1.16577	-0.01249	-1.16577	-0.02413	-1.16638	-0.01891			-1.16638	-0.03311	-1.16547	-0.03783
-1.27136	-0.000218506	-1.16852	-0.01683	-1.16852	-0.01258	-1.16791	-0.02429	-1.16791	-0.01905			-1.16791	-0.03338	-1.16852	-0.03797
-1.2735	-0.000219727	-1.17096	-0.01695	-1.17065	-0.01267	-1.17035	-0.02444	-1.17096	-0.01919			-1.17096	-0.03355	-1.17065	-0.03811
-1.27625	-0.000220642	-1.17371	-0.01706	-1.1731	-0.01276	-1.1731	-0.02463	-1.17279	-0.01934			-1.17249	-0.03373	-1.1731	-0.03841
-1.27808	-0.000220642	-1.17554	-0.01718	-1.17554	-0.01283	-1.17584	-0.02478	-1.17615	-0.01948			-1.17584	-0.03395	-1.17523	-0.03861
-1.28052	-0.000220337	-1.17798	-0.01731	-1.17859	-0.01289	-1.1792	-0.02495	-1.17828	-0.01963			-1.17859	-0.03417	-1.17889	-0.03873
-1.28296	-0.000222778	-1.18073	-0.01744	-1.18073	-0.01299	-1.18011	-0.02513	-1.18073	-0.01977			-1.18103	-0.03436	-1.18042	-0.03881
-1.28571	-0.000223999	-1.18317	-0.01754	-1.18256	-0.01306	-1.18347	-0.02529	-1.18286	-0.01991			-1.18256	-0.03463	-1.18347	-0.03921
-1.28845	-0.000223694	-1.1853	-0.01768	-1.185	-0.01313	-1.18561	-0.02544	-1.1853	-0.02005			-1.1853	-0.03493	-1.1853	-0.0394
-1.29028	-0.000227966	-1.18805	-0.01779	-1.18805	-0.01321	-1.18744	-0.0256	-1.18835	-0.02019			-1.18744	-0.03511	-1.18713	-0.03958
-1.29272	-0.000228577	-1.19019	-0.01791	-1.1908	-0.0133	-1.19019	-0.02576	-1.19049	-0.02033			-1.19019	-0.03529	-1.1908	-0.03971
-1.29547	-0.000228882	-1.19293	-0.01805	-1.19263	-0.01339	-1.19293	-0.02592	-1.19293	-0.02047			-1.19202	-0.03552	-1.19232	-0.03986
-1.29791	-0.000234375	-1.19476	-0.01816	-1.19476	-0.01349	-1.19537	-0.02611	-1.19476	-0.02063			-1.19537	-0.03573	-1.19476	-0.04003
-1.30005	-0.000236511	-1.19751	-0.0183	-1.1972	-0.01358	-1.1969	-0.02626	-1.19751	-0.02078			-1.19812	-0.03593	-1.19781	-0.04028
-1.30219	-0.000238342	-1.19965	-0.01841	-1.20026	-0.01367	-1.20026	-0.02643	-1.20026	-0.02093			-1.20056	-0.0361	-1.20026	-0.04043
-1.30554	-0.000242004	-1.2027	-0.01856	-1.20239	-0.01376	-1.20209	-0.0266	-1.20239	-0.02108			-1.20209	-0.03633	-1.20331	-0.04063
-1.30768	-0.000246277	-1.20453	-0.01868	-1.20514	-0.01385	-1.20483	-0.02675	-1.20483	-0.02122			-1.20514	-0.03656	-1.20453	-0.04081
-1.31073	-0.000250549	-1.20758	-0.0188	-1.20697	-0.01393	-1.20728	-0.02693	-1.20728	-0.02138			-1.20728	-0.03677	-1.20728	-0.04106
-1.31317	-0.000252991	-1.21033	-0.01893	-1.21063	-0.01401	-1.20941	-0.0271	-1.21033	-0.02151			-1.20972	-0.03696	-1.21033	-0.04127
-1.315	-0.000259705	-1.21246	-0.01906	-1.21246	-0.01407	-1.21246	-0.02727	-1.21216	-0.02167			-1.21277	-0.03721	-1.21246	-0.0414
-1.31683	-0.000263672	-1.21521	-0.01921	-1.2146	-0.01415	-1.2146	-0.02742	-1.21429	-0.02183			-1.21521	-0.03736	-1.2146	-0.04159
-1.31989	-0.000266418	-1.21704	-0.01932	-1.21735	-0.01426	-1.21674	-0.02759	-1.21735	-0.02197			-1.21704	-0.03765	-1.21765	-0.04182
-1.32202	-0.000273132	-1.21948	-0.01949	-1.21979	-0.01434	-1.21948	-0.02777	-1.21948	-0.02213			-1.21979	-0.03787	-1.21979	-0.04205
-1.32385	-0.000278015	-1.22223	-0.01958	-1.22162	-0.01443	-1.22223	-0.02793	-1.22192	-0.02226			-1.22223	-0.03822	-1.22162	-0.04223
-1.32721	-0.000280762	-1.22467	-0.01973	-1.22467	-0.01453	-1.22467	-0.02807	-1.22498	-0.0224			-1.22437	-0.03854	-1.22467	-0.04238
-1.32996	-0.00028656	-1.22711	-0.01986	-1.22711	-0.01456	-1.22711	-0.02824	-1.22711	-0.02256			-1.22711	-0.03887	-1.22711	-0.04258
-1.33179	-0.000290833	-1.22894	-0.02	-1.22955	-0.01465	-1.22986	-0.02841	-1.22955	-0.02273			-1.22894	-0.03897	-1.22925	-0.04275
-1.33484	-0.000296326	-1.2323	-0.02013	-1.23169	-0.01473	-1.23138	-0.02858	-1.2323	-0.02286			-1.23199	-0.03909	-1.23199	-0.0429
-1.33698	-0.00030365	-1.23383	-0.02027	-1.23444	-0.01485	-1.23444	-0.02874	-1.23474	-0.02302			-1.23413	-0.03921	-1.23413	-0.04311
-1.33911	-0.000307617	-1.23627	-0.02041	-1.23657	-0.01494	-1.23688	-0.02891	-1.23657	-0.02316			-1.23688	-0.03942	-1.23627	-0.04333
-1.34155	-0.000314026	-1.23901	-0.02054	-1.23993	-0.015	-1.23901	-0.02908	-1.23932	-0.0233			-1.23871	-0.03953	-1.23932	-0.04338
-1.34399	-0.000319519	-1.24146	-0.02067	-1.24207	-0.01509	-1.24146	-0.02923	-1.24115	-0.02346			-1.24146	-0.03977	-1.24146	-0.04353
-1.34644	-0.000325928	-1.2439	-0.0208	-1.24359	-0.01518	-1.2439	-0.02939	-1.24329	-0.0236			-1.2439	-0.03995	-1.2442	-0.04373
-1.34949	-0.000331421	-1.24664	-0.02094	-1.24634	-0.01526	-1.24634	-0.02954	-1.24634	-0.02377			-1.24603	-0.0401	-1.24664	-0.04393
-1.35193	-0.000336914	-1.24908	-0.02109	-1.24908	-0.01536	-1.24908	-0.02974	-1.24878	-0.02391			-1.24878	-0.0402	-1.24847	-0.04408
-1.35406	-0.000343628	-1.25061	-0.02121	-1.25122	-0.01544	-1.25153	-0.0299	-1.25122	-0.02407			-1.25092	-0.04045	-1.25153	-0.0442
-1.3562	-0.000348206	-1.25397	-0.02136	-1.25366	-0.01555	-1.25427	-0.03	-1.25366	-0.0242			-1.25336	-0.04078	-1.25427	-0.04434
-1.35925	-0.000354614	-1.2561	-0.02149	-1.25641	-0.01564	-1.25641	-0.03015	-1.2561	-0.02438			-1.25641	-0.04098	-1.2561	-0.04472
-1.36139	-0.000362244	-1.25854	-0.02166	-1.25885	-0.01571	-1.25824	-0.03036	-1.25854	-0.02452			-1.25854	-0.04113	-1.25854	-0.04478
-1.36353	-0.000365906	-1.26068	-0.02177	-1.26038	-0.01581	-1.2616	-0.03052	-1.26099	-0.02468			-1.26129	-0.0414	-1.2616	-0.04502
-1.36627	-0.000372314	-1.26343	-0.02194	-1.26373	-0.01588	-1.26343	-0.03071	-1.26373	-0.02483			-1.26373	-0.04153	-1.26373	-0.04514
-1.36902	-0.000378418	-1.26587	-0.02207	-1.26617	-0.01595	-1.26617	-0.03081	-1.26648	-0.02498			-1.26587	-0.04176	-1.26617	-0.04539
-1.37146	-0.000383301	-1.26831	-0.02221	-1.26801	-0.016	-1.26862	-0.03102	-1.2677	-0.02513			-1.26831	-0.04194	-1.26801	-0.04552
-1.3739	-0.000388794	-1.27167	-0.02237	-1.27045	-0.01609	-1.27136	-0.03116	-1.27106	-0.02526			-1.27075	-0.0421	-1.27106	-0.04573
-1.37665	-0.000396729	-1.27319	-0.02251	-1.27289	-0.0162	-1.2735	-0.03129	-1.27411	-0.02541			-1.2735	-0.04234	-1.2735	-0.04586
-1.37848	-0.000402527	-1.27533	-0.02267	-1.27594	-0.01628	-1.27594	-0.03145	-1.27594	-0.02555			-1.27594	-0.04254	-1.27563	-0.04609
-1.38153	-0.00040802	-1.27869	-0.02282	-1.27838	-0.01638	-1.27808	-0.0316	-1.27777	-0.02573			-1.27838	-0.04272	-1.27747	-0.04618
-1.38306	-0.000415649	-1.28052	-0.02296	-1.28082	-0.01646	-1.28052	-0.03176	-1.28021	-0.02587			-1.28052	-0.04284	-1.28082	-0.04636
-1.38611	-0.000424194	-1.28326	-0.02312	-1.28357	-0.01653	-1.28357	-0.03199	-1.28326	-0.02602			-1.28296	-0.0431	-1.28326	-0.04652
-1.38855	-0.000430298	-1.2851	-0.02324	-1.2851	-0.01663	-1.2854	-0.03202	-1.28571	-0.02619			-1.2851	-0.04333	-1.28571	-0.04689
-1.3916	-0.000437317	-1.28876	-0.0234	-1.28815	-0.01671	-1.28784	-0.03224	-1.28815	-0.02632			-1.28784	-0.04351	-1.28845	-0.04707
-1.39313	-0.000446777	-1.29028	-0.02354	-1.28998	-0.0168	-1.29089	-0.03246	-1.28998	-0.02646			-1.29059	-0.04371	-1.2912	-0.04712
-1.39557	-0.000454712	-1.29333	-0.02368	-1.29303	-0.01684	-1.29333	-0.03254	-1.29303	-0.02661			-1.29272	-0.04394	-1.29303	-0.04733
-1.39801	-0.000464172	-1.29578	-0.02384	-1.29547	-0.01691	-1.29517	-0.03273	-1.29517	-0.02678			-1.29547	-0.04427	-1.29578	-0.04745
-1.40076	-0.000473328	-1.29761	-0.024	-1.29822	-0.01699	-1.29791	-0.03286	-1.29883	-0.0269			-1.29822	-0.0444	-1.29791	-0.04762
-1.4032	-0.000483704	-1.30066	-0.02416	-1.30035	-0.01706	-1.30035	-0.03304	-1.30005	-0.02707			-1.30035	-0.04449	-1.30035	-0.04777
-1.40533	-0.000492859	-1.3028	-0.02431	-1.3031	-0.01713	-1.30249	-0.03315	-1.30249	-0.0272			-1.30249	-0.04458	-1.3028	-0.04794
-1.40808	-0.000504761	-1.30585	-0.02446	-1.30554	-0.01728	-1.30524	-0.03326	-1.30524	-0.02736			-1.30493	-0.04493	-1.30493	-0.04815
-1.41022	-0.000516052	-1.30707	-0.02462	-1.30768	-0.0174	-1.30768	-0.03346	-1.30737	-0.02748			-1.30798	-0.04506	-1.30737	-0.04839
-1.41296	-0.00052887	-1.30981	-0.0248	-1.30951	-0.0175	-1.30951	-0.03351	-1.31012	-0.02768			-1.30951	-0.04547	-1.31012	-0.04847
-1.41479	-0.000542908	-1.31195	-0.02498	-1.31287	-0.01755	-1.31256	-0.03372	-1.31287	-0.0278			-1.31317	-0.04566	-1.31256	-0.04861
-1.41724	-0.000555115	-1.315	-0.02511	-1.3147	-0.01761	-1.3147	-0.03398	-1.3147	-0.02794			-1.3147	-0.04571	-1.3147	-0.04873
-1.42059	-0.000570374	-1.31775	-0.02526	-1.31744	-0.01769	-1.31744	-0.03399	-1.31714	-0.0281			-1.31744	-0.04574	-1.31714	-0.04889
-1.42212	-0.000585937	-1.31989	-0.02542	-1.31958	-0.01771	-1.31958	-0.03428	-1.31989	-0.02823			-1.31958	-0.04582	-1.31927	-0.04902
-1.42487	-0.000603027	-1.32233	-0.0256	-1.32202	-0.01779	-1.32202	-0.03435	-1.32202	-0.02837			-1.32233	-0.04615	-1.32294	-0.04917
-1.42731	-0.000618286	-1.32507	-0.02574	-1.32477	-0.01793	-1.32507	-0.03453	-1.32385	-0.02851			-1.32507	-0.0464	-1.32446	-0.04935
-1.42944	-0.000638123	-1.32721	-0.02592	-1.3266	-0.01802	-1.32751	-0.03456	-1.32751	-0.02865			-1.32782	-0.04653	-1.32721	-0.04958
-1.43188	-0.000656128	-1.32996	-0.0261	-1.32935	-0.0181	-1.32996	-0.03484	-1.32935	-0.0288			-1.32965	-0.04659	-1.32965	-0.04963
-1.43494	-0.000675659	-1.33209	-0.02626	-1.33209	-0.01815	-1.33179	-0.03489	-1.33179	-0.02886			-1.33179	-0.04672	-1.33148	-0.04978
-1.43738	-0.00069519	-1.33453	-0.02646	-1.33453	-0.01821	-1.33453	-0.03499	-1.33484	-0.02905			-1.33423	-0.04697	-1.33423	-0.04994
-1.43982	-0.000716553	-1.33667	-0.02663	-1.33698	-0.01831	-1.33759	-0.03508	-1.33667	-0.02916			-1.33728	-0.04709	-1.33728	-0.05018
-1.44165	-0.000735168	-1.33911	-0.02684	-1.33942	-0.0184	-1.33972	-0.03523	-1.33911	-0.02931			-1.33942	-0.04727	-1.33911	-0.05049
-1.44409	-0.000755005	-1.34155	-0.02699	-1.34186	-0.01849	-1.34186	-0.03544	-1.34186	-0.02945			-1.34155	-0.04756	-1.34186	-0.05057
-1.44653	-0.000776978	-1.34399	-0.02715	-1.34399	-0.01856	-1.3443	-0.03554	-1.3443	-0.02959			-1.3446	-0.04787	-1.34399	-0.05063
-1.44958	-0.000796204	-1.34705	-0.02733	-1.34613	-0.01859	-1.34705	-0.03566	-1.34644	-0.02975			-1.34644	-0.04815	-1.34644	-0.05081
-1.45203	-0.000818787	-1.34888	-0.02749	-1.34949	-0.01868	-1.34827	-0.03584	-1.34918	-0.02981			-1.34979	-0.04822	-1.34918	-0.05116
-1.45447	-0.000840149	-1.35132	-0.02771	-1.35162	-0.01874	-1.35193	-0.03591	-1.35132	-0.03			-1.35162	-0.04842	-1.35162	-0.05111
-1.45691	-0.000859375	-1.35376	-0.02789	-1.35406	-0.01885	-1.35406	-0.03613	-1.35406	-0.03014			-1.35406	-0.04853	-1.35376	-0.0514
-1.45935	-0.000879211	-1.35681	-0.02805	-1.3562	-0.01893	-1.35651	-0.03631	-1.3562	-0.03029			-1.3559	-0.04879	-1.3562	-0.05164
-1.46149	-0.000898743	-1.35895	-0.02825	-1.35925	-0.01898	-1.35864	-0.03639	-1.35925	-0.03043			-1.35895	-0.04888	-1.35864	-0.05188
-1.46393	-0.00092041	-1.36169	-0.02843	-1.36169	-0.01905	-1.36108	-0.03648	-1.36108	-0.03048			-1.36139	-0.049	-1.36169	-0.05204
-1.46606	-0.000939331	-1.36383	-0.02861	-1.36383	-0.01922	-1.36383	-0.03665	-1.36414	-0.03063			-1.36414	-0.04921	-1.36383	-0.05224
-1.46851	-0.000960388	-1.36627	-0.02882	-1.36627	-0.01926	-1.36597	-0.03669	-1.36566	-0.03083			-1.36627	-0.04964	-1.36627	-0.05243
-1.47125	-0.000979919	-1.36902	-0.029	-1.36871	-0.0193	-1.36932	-0.03682	-1.36871	-0.03097			-1.36902	-0.04964	-1.36871	-0.05247
-1.47369	-0.001	-1.37177	-0.02916	-1.37085	-0.01934	-1.37024	-0.03689	-1.37115	-0.03104			-1.37115	-0.04966	-1.37146	-0.05244
-1.47644	-0.00102	-1.3736	-0.02934	-1.37421	-0.01945	-1.37421	-0.03713	-1.37329	-0.03119			-1.3736	-0.04999	-1.3739	-0.05271
-1.47858	-0.00104	-1.37573	-0.0296	-1.37634	-0.0195	-1.37604	-0.03732	-1.37634	-0.03128			-1.37604	-0.05028	-1.37573	-0.05291
-1.48102	-0.00106	-1.37878	-0.02975	-1.37878	-0.01954	-1.37817	-0.03744	-1.37878	-0.03147			-1.37848	-0.05046	-1.37878	-0.053
-1.48346	-0.00108	-1.38092	-0.0299	-1.38092	-0.01967	-1.38	-0.03749	-1.38092	-0.03156			-1.38031	-0.0506	-1.38031	-0.05319
-1.4859	-0.0011	-1.38336	-0.0301	-1.38306	-0.01976	-1.38306	-0.03767	-1.38367	-0.03175			-1.38336	-0.05069	-1.38367	-0.05342
-1.48834	-0.00112	-1.3855	-0.03029	-1.3858	-0.01982	-1.3858	-0.0378	-1.3858	-0.03189			-1.3858	-0.05081	-1.3855	-0.05332
-1.49048	-0.00114	-1.38824	-0.0305	-1.38824	-0.0199	-1.38824	-0.03785	-1.38855	-0.03197			-1.38855	-0.05105	-1.38794	-0.05347
-1.49292	-0.00116	-1.39069	-0.03073	-1.39099	-0.01991	-1.39038	-0.03795	-1.39069	-0.03212			-1.39099	-0.05117	-1.39038	-0.05345
-1.49567	-0.00117	-1.39374	-0.03089	-1.39282	-0.02002	-1.39313	-0.03807	-1.39343	-0.03226			-1.39252	-0.05131	-1.39282	-0.05383
-1.49841	-0.00119	-1.39557	-0.03106	-1.39526	-0.0201	-1.39557	-0.03824	-1.39496	-0.03232			-1.39557	-0.05162	-1.39526	-0.05394
-1.50024	-0.00121	-1.39771	-0.03125	-1.39801	-0.02019	-1.39801	-0.0383	-1.39862	-0.03246			-1.39832	-0.05164	-1.39801	-0.054
-1.5033	-0.00123	-1.40015	-0.03149	-1.40045	-0.02025	-1.39984	-0.03842	-1.39984	-0.0325			-1.40015	-0.05171	-1.40045	-0.05413
-1.50543	-0.00125	-1.4035	-0.03172	-1.4032	-0.02027	-1.40289	-0.03857	-1.40259	-0.03264			-1.4035	-0.05195	-1.40289	-0.05429
-1.50818	-0.00127	-1.40472	-0.03191	-1.40533	-0.02044	-1.40533	-0.03882	-1.40533	-0.03273			-1.40564	-0.05215	-1.40533	-0.0545
-1.51062	-0.0013	-1.40778	-0.03212	-1.40778	-0.02044	-1.40747	-0.03885	-1.40717	-0.03282			-1.40808	-0.05215	-1.40747	-0.0546
-1.51306	-0.00131	-1.40991	-0.03229	-1.40991	-0.02047	-1.41052	-0.03906	-1.41022	-0.03309			-1.41022	-0.05254	-1.41052	-0.05483
-1.5152	-0.00133	-1.41205	-0.03251	-1.41235	-0.02056	-1.41235	-0.03907	-1.41235	-0.03321			-1.41266	-0.05265	-1.41205	-0.055
-1.51794	-0.00135	-1.4151	-0.03275	-1.4151	-0.02063	-1.4151	-0.03921	-1.4151	-0.03337			-1.41479	-0.05286	-1.41541	-0.05516
-1.52008	-0.00137	-1.41785	-0.03294	-1.41724	-0.02071	-1.41724	-0.03932	-1.41663	-0.03344			-1.41754	-0.05291	-1.41724	-0.0553
-1.52222	-0.00139	-1.41937	-0.03312	-1.41937	-0.02075	-1.41937	-0.03949	-1.42029	-0.03349			-1.41998	-0.05304	-1.41998	-0.05546
-1.52527	-0.00141	-1.42212	-0.03328	-1.42273	-0.02086	-1.42242	-0.03955	-1.42242	-0.03363			-1.42181	-0.05329	-1.42273	-0.05573
-1.52771	-0.00143	-1.42487	-0.03354	-1.42456	-0.02095	-1.42426	-0.03974	-1.42487	-0.03376			-1.42487	-0.05333	-1.42456	-0.05593
-1.53015	-0.00145	-1.42731	-0.0338	-1.4267	-0.02097	-1.42761	-0.0399	-1.427	-0.03385			-1.427	-0.05344	-1.427	-0.05609
-1.53259	-0.00147	-1.42944	-0.03398	-1.42944	-0.02104	-1.42975	-0.0398	-1.42975	-0.03413			-1.42975	-0.05377	-1.42944	-0.05626
-1.53503	-0.00149	-1.43188	-0.03419	-1.43188	-0.02112	-1.43188	-0.03997	-1.43188	-0.03418			-1.43219	-0.0538	-1.43188	-0.05632
-1.53717	-0.00151	-1.43433	-0.03433	-1.43402	-0.02117	-1.43463	-0.04014	-1.43494	-0.03428			-1.43402	-0.05385	-1.43463	-0.05632
-1.53992	-0.00153	-1.43707	-0.03457	-1.43738	-0.02129	-1.43677	-0.04044	-1.43677	-0.03438			-1.43738	-0.05396	-1.43646	-0.05629
-1.54236	-0.00155	-1.43951	-0.03474	-1.43951	-0.02138	-1.43951	-0.04048	-1.43982	-0.03451			-1.4389	-0.0541	-1.43951	-0.05646
-1.54388	-0.00157	-1.44165	-0.035	-1.44196	-0.02143	-1.44135	-0.04057	-1.44226	-0.03457			-1.44226	-0.05426	-1.44165	-0.05639
-1.54694	-0.00159	-1.4444	-0.03521	-1.4444	-0.02147	-1.4444	-0.04075	-1.44409	-0.03471			-1.4447	-0.05457	-1.4444	-0.05656
-1.54938	-0.00162	-1.44684	-0.03541	-1.44684	-0.02156	-1.44684	-0.04082	-1.44592	-0.03482			-1.44714	-0.05467	-1.44684	-0.05682
-1.55212	-0.00164	-1.44897	-0.0356	-1.44897	-0.02155	-1.44928	-0.04084	-1.44897	-0.03487			-1.44897	-0.0547	-1.44928	-0.05682
-1.55457	-0.00166	-1.45172	-0.03587	-1.45111	-0.02163	-1.45172	-0.04103	-1.45172	-0.03503			-1.45203	-0.05483	-1.45172	-0.05679
-1.5564	-0.00168	-1.45447	-0.03608	-1.45416	-0.02162	-1.45447	-0.04114	-1.45416	-0.03522			-1.45416	-0.0552	-1.45355	-0.05709
-1.55945	-0.0017	-1.45599	-0.03632	-1.45691	-0.02173	-1.4566	-0.0412	-1.4563	-0.0353			-1.4563	-0.0555	-1.45691	-0.05725
-1.56219	-0.00172	-1.45905	-0.03648	-1.45905	-0.02175	-1.45813	-0.04133	-1.45905	-0.03536			-1.45935	-0.05569	-1.45905	-0.05735
-1.56342	-0.00175	-1.46149	-0.03673	-1.46088	-0.02188	-1.46118	-0.04157	-1.46057	-0.03544			-1.46088	-0.05583	-1.46088	-0.05745
-1.56647	-0.00177	-1.46332	-0.03691	-1.46423	-0.02192	-1.46423	-0.04171	-1.46393	-0.03551			-1.46332	-0.05583	-1.46332	-0.05759
-1.56891	-0.00179	-1.46606	-0.03712	-1.46606	-0.02209	-1.46667	-0.04176	-1.46698	-0.03593			-1.46637	-0.05603	-1.46576	-0.05785
-1.57166	-0.00182	-1.46912	-0.03733	-1.46881	-0.0221	-1.46942	-0.04187	-1.46881	-0.03598			-1.46881	-0.05616	-1.46851	-0.05798
-1.57318	-0.00184	-1.47095	-0.03756	-1.47095	-0.02213	-1.47125	-0.04205	-1.47064	-0.0361			-1.47156	-0.05626	-1.47064	-0.05822
-1.57593	-0.00186	-1.47339	-0.03777	-1.47369	-0.02214	-1.47369	-0.04197	-1.47369	-0.0362			-1.47339	-0.05662	-1.474	-0.05818
-1.57898	-0.00189	-1.47614	-0.03792	-1.47705	-0.02219	-1.47614	-0.04205	-1.47614	-0.03625			-1.47644	-0.05686	-1.47552	-0.05832
-1.58112	-0.00191	-1.47797	-0.03816	-1.47888	-0.02227	-1.47888	-0.04208	-1.47888	-0.03625			-1.47888	-0.05702	-1.47919	-0.05865
-1.58386	-0.00193	-1.48071	-0.03836	-1.48071	-0.02234	-1.48071	-0.04237	-1.48071	-0.03626			-1.48041	-0.05705	-1.48102	-0.05881
-1.58569	-0.00196	-1.48438	-0.03858	-1.48346	-0.02245	-1.48315	-0.04232	-1.48315	-0.03648			-1.48376	-0.05729	-1.48346	-0.05878
-1.58875	-0.00198	-1.4859	-0.03878	-1.4859	-0.02252	-1.48499	-0.04253	-1.4859	-0.03666			-1.48621	-0.05739	-1.4859	-0.05898
-1.59088	-0.002	-1.48865	-0.03901	-1.48804	-0.02255	-1.48804	-0.04285	-1.48773	-0.0368			-1.48773	-0.05768	-1.48743	-0.05908
-1.59332	-0.00203	-1.49078	-0.0392	-1.49048	-0.02263	-1.49078	-0.04274	-1.49109	-0.03687			-1.49078	-0.05785	-1.49017	-0.05911
-1.59576	-0.00205	-1.49353	-0.03945	-1.49353	-0.02268	-1.49353	-0.04286	-1.49353	-0.03694			-1.49292	-0.05808	-1.49323	-0.05914
-1.59821	-0.00208	-1.49597	-0.03966	-1.49597	-0.02272	-1.49597	-0.04308	-1.49506	-0.03699			-1.49567	-0.05825	-1.49536	-0.05951
-1.60065	-0.0021	-1.49811	-0.03987	-1.4975	-0.02281	-1.4978	-0.04305	-1.49811	-0.03697			-1.49841	-0.05828	-1.4978	-0.05971
-1.60278	-0.00212	-1.50055	-0.04013	-1.50024	-0.02279	-1.50055	-0.04325	-1.50024	-0.03724			-1.50085	-0.05841	-1.50055	-0.05981
-1.60522	-0.00215	-1.50269	-0.04031	-1.5033	-0.02287	-1.5033	-0.04337	-1.5036	-0.03747			-1.50269	-0.05848	-1.50299	-0.05997
-1.60797	-0.00217	-1.50513	-0.04049	-1.50513	-0.02291	-1.50543	-0.04341	-1.50574	-0.03752			-1.50513	-0.05845	-1.50513	-0.05994
-1.61041	-0.0022	-1.50757	-0.04071	-1.50848	-0.02297	-1.50848	-0.04355	-1.50757	-0.03762			-1.50757	-0.05881	-1.50787	-0.06017
-1.61346	-0.00222	-1.51062	-0.04101	-1.51031	-0.02299	-1.51031	-0.04365	-1.51001	-0.03777			-1.51093	-0.05875	-1.51031	-0.06031
-1.61591	-0.00225	-1.51306	-0.04119	-1.51276	-0.02307	-1.51306	-0.04363	-1.51245	-0.03766			-1.51276	-0.05885	-1.51245	-0.0605
-1.61713	-0.00227	-1.5152	-0.04135	-1.5155	-0.02313	-1.51489	-0.04371	-1.5152	-0.03786			-1.5152	-0.05904	-1.5152	-0.0605
-1.61987	-0.0023	-1.51733	-0.04149	-1.51733	-0.02322	-1.51733	-0.0438	-1.51764	-0.03791			-1.51733	-0.05908	-1.51764	-0.06074
-1.62262	-0.00232	-1.51978	-0.04171	-1.51978	-0.02321	-1.51947	-0.04386	-1.52039	-0.03804			-1.52039	-0.05928	-1.52039	-0.06117
-1.62476	-0.00234	-1.52191	-0.042	-1.52222	-0.02328	-1.52222	-0.04419	-1.52283	-0.03816			-1.52222	-0.05931	-1.52313	-0.06157
-1.62781	-0.00237	-1.52496	-0.04215	-1.52557	-0.02332	-1.52435	-0.04429	-1.52527	-0.03824			-1.52588	-0.05948	-1.52527	-0.06173
-1.62994	-0.00239	-1.52771	-0.04232	-1.5271	-0.02339	-1.5274	-0.0444	-1.52771	-0.03821			-1.52679	-0.05951	-1.5271	-0.06163
-1.633	-0.00242	-1.52985	-0.0426	-1.53015	-0.02348	-1.52985	-0.04432	-1.52985	-0.03856			-1.52985	-0.05961	-1.52985	-0.0618
-1.63452	-0.00244	-1.5329	-0.0428	-1.53229	-0.02357	-1.53229	-0.0444	-1.53198	-0.03856			-1.53198	-0.05968	-1.53229	-0.06183
-1.63727	-0.00247	-1.53503	-0.04298	-1.53473	-0.02361	-1.53473	-0.04441	-1.53473	-0.03867			-1.53442	-0.05994	-1.53412	-0.0618
-1.6394	-0.00249	-1.53748	-0.04315	-1.53717	-0.02357	-1.53717	-0.04476	-1.53717	-0.03884			-1.53748	-0.06027	-1.53687	-0.06176
-1.64154	-0.00252	-1.53961	-0.04339	-1.53961	-0.02363	-1.53931	-0.04478	-1.53931	-0.03894			-1.53992	-0.06024	-1.53961	-0.06206
-1.6449	-0.00255	-1.54236	-0.04363	-1.54144	-0.02368	-1.54205	-0.04501	-1.54205	-0.03905			-1.54205	-0.0604	-1.54175	-0.0622
-1.64734	-0.00257	-1.54449	-0.04384	-1.54419	-0.02376	-1.5448	-0.04499	-1.54449	-0.03902			-1.54449	-0.06037	-1.54419	-0.06216
-1.64978	-0.0026	-1.54694	-0.04396	-1.54724	-0.02385	-1.54694	-0.04501	-1.54633	-0.03917			-1.54694	-0.06034	-1.54663	-0.06226
-1.65192	-0.00262	-1.54938	-0.04415	-1.54938	-0.02383	-1.54938	-0.04514	-1.54968	-0.03931			-1.54938	-0.0606	-1.54938	-0.0623
-1.65405	-0.00265	-1.55182	-0.04435	-1.55243	-0.02394	-1.55182	-0.04528	-1.55121	-0.03941			-1.55151	-0.0608	-1.55182	-0.0624
-1.6568	-0.00267	-1.55457	-0.04451	-1.55457	-0.02398	-1.55426	-0.04537	-1.55426	-0.03942			-1.55426	-0.06107	-1.55457	-0.06263
-1.65863	-0.0027	-1.55701	-0.0447	-1.5567	-0.02407	-1.5564	-0.04551	-1.5567	-0.03945			-1.5564	-0.06094	-1.55609	-0.06276
-1.66138	-0.00273	-1.55945	-0.04487	-1.55945	-0.02417	-1.55945	-0.04557	-1.55914	-0.03977			-1.55914	-0.06094	-1.55914	-0.06293
-1.66412	-0.00276	-1.56189	-0.04501	-1.56128	-0.0242	-1.56158	-0.04554	-1.56158	-0.03975			-1.56189	-0.06113	-1.56158	-0.06299
-1.66626	-0.00278	-1.56433	-0.0452	-1.56372	-0.02426	-1.56433	-0.04578	-1.56433	-0.03972			-1.56372	-0.06107	-1.56372	-0.06332
-1.66901	-0.00281	-1.56586	-0.04536	-1.56647	-0.02419	-1.56647	-0.04577	-1.56677	-0.03982			-1.56677	-0.06123	-1.56708	-0.06329
-1.67114	-0.00283	-1.5686	-0.04552	-1.56891	-0.02427	-1.56921	-0.04569	-1.5683	-0.04008			-1.5686	-0.0615	-1.5686	-0.06336
-1.6748	-0.00286	-1.57104	-0.04568	-1.57135	-0.02434	-1.57135	-0.04589	-1.57135	-0.04019			-1.57166	-0.06173	-1.57104	-0.06369
-1.67603	-0.00288	-1.57349	-0.04584	-1.5741	-0.02435	-1.57379	-0.0461	-1.57379	-0.04021			-1.57379	-0.06183	-1.57379	-0.06385
-1.67847	-0.00291	-1.57654	-0.04599	-1.57623	-0.02442	-1.57623	-0.04625	-1.57562	-0.04036			-1.57562	-0.0618	-1.57623	-0.06372
-1.68121	-0.00294	-1.57867	-0.04617	-1.57867	-0.0245	-1.57837	-0.04619	-1.57898	-0.04041			-1.57898	-0.0618	-1.57837	-0.06389
-1.68365	-0.00296	-1.58112	-0.0463	-1.58112	-0.02453	-1.58081	-0.04641	-1.58112	-0.04045			-1.58112	-0.0621	-1.58081	-0.06389
-1.6861	-0.00299	-1.58386	-0.04639	-1.58356	-0.02457	-1.58325	-0.04648	-1.58386	-0.04067			-1.58325	-0.06216	-1.58356	-0.06419
-1.68854	-0.00302	-1.58569	-0.04658	-1.5863	-0.0246	-1.586	-0.04644	-1.58569	-0.04051			-1.58569	-0.06233	-1.58569	-0.06402
-1.69128	-0.00304	-1.58813	-0.04667	-1.58875	-0.0246	-1.58905	-0.04649	-1.58844	-0.0407			-1.58936	-0.0624	-1.58783	-0.06432
-1.69373	-0.00307	-1.59119	-0.0469	-1.59119	-0.02469	-1.59088	-0.04679	-1.59088	-0.04084			-1.59027	-0.06259	-1.59058	-0.06465
-1.69586	-0.00309	-1.59332	-0.04699	-1.59424	-0.02482	-1.59332	-0.04692	-1.59271	-0.04087			-1.59363	-0.06266	-1.59393	-0.06458
-1.69861	-0.00312	-1.59576	-0.04701	-1.59515	-0.02486	-1.59576	-0.04686	-1.59637	-0.04092			-1.59576	-0.06312	-1.59515	-0.06482
-1.70074	-0.00314	-1.5979	-0.04709	-1.59851	-0.02488	-1.59698	-0.04674	-1.59821	-0.04116			-1.5979	-0.06303	-1.5979	-0.06505
-1.70349	-0.00317	-1.60065	-0.04724	-1.60034	-0.02498	-1.60004	-0.0471	-1.60065	-0.04118			-1.59973	-0.06316	-1.60034	-0.06505
-1.70532	-0.0032	-1.60278	-0.04732	-1.60339	-0.02499	-1.60248	-0.04706	-1.60278	-0.04119			-1.60309	-0.06303	-1.60339	-0.06508
-1.70807	-0.00322	-1.60583	-0.04738	-1.60553	-0.02503	-1.60522	-0.04708	-1.60553	-0.04141			-1.60492	-0.06312	-1.60553	-0.06538
-1.71051	-0.00325	-1.60828	-0.0475	-1.60797	-0.02513	-1.60797	-0.04737	-1.60797	-0.04148			-1.60797	-0.06376	-1.60797	-0.06551
-1.71295	-0.00328	-1.61041	-0.04757	-1.61041	-0.02513	-1.61072	-0.04753	-1.61041	-0.04153			-1.61011	-0.06399	-1.61011	-0.06561
-1.71539	-0.00331	-1.61285	-0.04769	-1.61255	-0.02513	-1.61285	-0.04754	-1.61316	-0.04173			-1.61316	-0.06392	-1.61316	-0.06555
-1.71814	-0.00334	-1.61499	-0.04774	-1.61499	-0.02521	-1.6156	-0.04757	-1.6153	-0.04187			-1.6153	-0.06435	-1.61499	-0.06594
-1.71997	-0.00336	-1.61804	-0.04781	-1.61804	-0.02529	-1.61804	-0.04783	-1.61774	-0.04203			-1.61743	-0.06439	-1.61774	-0.06578
-1.72302	-0.00339	-1.61987	-0.04786	-1.61987	-0.02532	-1.61987	-0.0477	-1.62048	-0.04199			-1.62018	-0.06458	-1.62018	-0.06594
-1.72546	-0.00342	-1.62231	-0.04798	-1.62262	-0.02541	-1.62231	-0.04782	-1.62262	-0.04203			-1.62201	-0.06462	-1.62231	-0.06604
-1.7276	-0.00345	-1.62506	-0.04802	-1.62476	-0.02555	-1.62506	-0.04794	-1.62476	-0.04214			-1.62506	-0.06452	-1.62506	-0.06611
-1.73004	-0.00348	-1.62781	-0.04813	-1.6272	-0.02555	-1.6272	-0.0479	-1.6275	-0.04208			-1.6272	-0.06458	-1.6275	-0.06628
-1.73309	-0.0035	-1.63055	-0.04814	-1.62994	-0.02549	-1.63025	-0.04829	-1.62964	-0.04232			-1.62964	-0.06465	-1.62964	-0.06628
-1.73492	-0.00353	-1.63177	-0.04821	-1.63269	-0.02549	-1.63239	-0.04821	-1.63177	-0.04235			-1.63177	-0.06475	-1.63239	-0.06641
-1.73737	-0.00356	-1.63452	-0.04828	-1.63483	-0.02572	-1.63483	-0.04831	-1.63483	-0.04234			-1.63452	-0.06462	-1.63483	-0.06664
-1.73981	-0.00358	-1.63727	-0.04836	-1.63757	-0.02571	-1.63757	-0.0483	-1.63727	-0.04261			-1.63696	-0.06468	-1.63727	-0.06667
-1.74225	-0.00361	-1.6394	-0.04835	-1.63971	-0.02578	-1.64001	-0.04821	-1.63971	-0.04247			-1.64001	-0.06482	-1.64001	-0.06691
-1.745	-0.00364	-1.64276	-0.04842	-1.64246	-0.02584	-1.64185	-0.04856	-1.64185	-0.04267			-1.64185	-0.06495	-1.64185	-0.06704
-1.74652	-0.00367	-1.64459	-0.04854	-1.64398	-0.0259	-1.64429	-0.04865	-1.64429	-0.04271			-1.64459	-0.06505	-1.6449	-0.06727
-1.74927	-0.00369	-1.64703	-0.04861	-1.64764	-0.02595	-1.64703	-0.04877	-1.64703	-0.04276			-1.64703	-0.06512	-1.64703	-0.06717
-1.75201	-0.00372	-1.64948	-0.04877	-1.64917	-0.02591	-1.64917	-0.04893	-1.64948	-0.04319			-1.64917	-0.06535	-1.64948	-0.0673
-1.75446	-0.00375	-1.65161	-0.04877	-1.65222	-0.02596	-1.65161	-0.04904	-1.65192	-0.04309			-1.65161	-0.06548	-1.65222	-0.06764
-1.75659	-0.00378	-1.65436	-0.04878	-1.65405	-0.02608	-1.65405	-0.04905	-1.65436	-0.04301			-1.65436	-0.06558	-1.65436	-0.06793
-1.75964	-0.00381	-1.6568	-0.04878	-1.6568	-0.02614	-1.65649	-0.04908	-1.6568	-0.04326			-1.6568	-0.06568	-1.65619	-0.06803
-1.76178	-0.00383	-1.65924	-0.04883	-1.65894	-0.02623	-1.65955	-0.04927	-1.65894	-0.04318			-1.65924	-0.06581	-1.65955	-0.06823
-1.76453	-0.00386	-1.66168	-0.04886	-1.66138	-0.02629	-1.66199	-0.0494	-1.66168	-0.04341			-1.66229	-0.06588	-1.66168	-0.06833
-1.76636	-0.00389	-1.66473	-0.0489	-1.66382	-0.02627	-1.66412	-0.04944	-1.66412	-0.04337			-1.66443	-0.06614	-1.66351	-0.06853
-1.7688	-0.00392	-1.66656	-0.04894	-1.66626	-0.02626	-1.66626	-0.04952	-1.66718	-0.04342			-1.66656	-0.06608	-1.66626	-0.0686
-1.77155	-0.00396	-1.66901	-0.049	-1.6684	-0.02638	-1.66962	-0.04947	-1.6687	-0.0435			-1.66931	-0.06641	-1.66931	-0.0686
-1.77429	-0.00399	-1.67145	-0.04909	-1.67175	-0.0265	-1.67114	-0.0498	-1.67175	-0.04363			-1.67236	-0.06648	-1.67145	-0.06893
-1.77643	-0.00402	-1.67419	-0.04914	-1.67358	-0.0267	-1.67389	-0.04986	-1.67419	-0.04375			-1.67419	-0.06664	-1.67389	-0.06906
-1.77948	-0.00405	-1.67633	-0.04912	-1.67603	-0.02665	-1.67694	-0.04985	-1.67633	-0.04393			-1.67633	-0.06654	-1.67603	-0.06896
-1.78131	-0.00408	-1.67847	-0.04911	-1.67877	-0.02671	-1.67877	-0.05005	-1.67877	-0.04396			-1.67908	-0.06681	-1.67847	-0.06883
-1.78375	-0.0041	-1.68152	-0.04915	-1.68121	-0.02674	-1.68182	-0.05005	-1.68182	-0.04389			-1.68091	-0.06694	-1.68091	-0.06916
-1.7865	-0.00414	-1.68335	-0.04921	-1.68335	-0.02687	-1.68274	-0.05002	-1.68365	-0.04389			-1.68396	-0.06674	-1.68396	-0.06943
-1.78894	-0.00416	-1.6864	-0.04926	-1.6864	-0.02693	-1.68549	-0.05026	-1.6864	-0.04416			-1.6861	-0.06701	-1.68579	-0.06953
-1.79077	-0.00419	-1.68854	-0.04928	-1.68854	-0.02697	-1.68823	-0.05035	-1.68854	-0.0442			-1.68854	-0.06714	-1.68854	-0.06976
-1.79382	-0.00422	-1.69098	-0.04932	-1.69037	-0.02701	-1.69098	-0.05051	-1.69128	-0.04431			-1.69128	-0.0675	-1.69128	-0.06986
-1.79596	-0.00425	-1.69373	-0.04936	-1.69342	-0.02698	-1.69312	-0.05045	-1.69342	-0.04442			-1.69342	-0.06787	-1.69342	-0.06993
-1.79871	-0.00428	-1.69556	-0.04932	-1.69586	-0.02709	-1.69647	-0.05063	-1.69617	-0.04424			-1.69586	-0.06787	-1.69586	-0.06996
-1.80084	-0.0043	-1.698	-0.04933	-1.698	-0.02711	-1.6983	-0.05072	-1.698	-0.0443			-1.6983	-0.068	-1.6983	-0.07039
-1.80328	-0.00434	-1.70105	-0.04934	-1.70044	-0.02721	-1.70074	-0.05078	-1.70074	-0.04457			-1.70135	-0.06823	-1.70135	-0.07029
-1.80634	-0.00436	-1.70349	-0.04939	-1.70319	-0.02738	-1.70349	-0.05081	-1.70349	-0.04472			-1.70319	-0.06807	-1.70349	-0.07042
-1.80817	-0.00439	-1.70593	-0.04943	-1.70563	-0.02744	-1.70563	-0.05106	-1.70532	-0.04489			-1.70563	-0.0684	-1.70563	-0.07069
-1.81091	-0.00441	-1.70807	-0.04943	-1.70807	-0.02755	-1.70837	-0.05118	-1.70868	-0.04491			-1.70746	-0.06847	-1.70807	-0.07085
-1.81366	-0.00444	-1.71082	-0.04944	-1.71051	-0.02752	-1.71051	-0.05124	-1.71112	-0.04486			-1.71021	-0.06847	-1.71051	-0.07105
-1.8158	-0.00446	-1.71356	-0.04943	-1.71295	-0.02761	-1.71295	-0.05142	-1.71326	-0.04501			-1.71326	-0.0686	-1.71234	-0.07102
-1.81793	-0.00449	-1.71539	-0.04944	-1.71478	-0.02773	-1.71478	-0.05133	-1.716	-0.04493			-1.71509	-0.0686	-1.71509	-0.07135
-1.82068	-0.00453	-1.71814	-0.04947	-1.71783	-0.02783	-1.71722	-0.05161	-1.71722	-0.04511			-1.71814	-0.06883	-1.71814	-0.07142
-1.82312	-0.00455	-1.71997	-0.04947	-1.72089	-0.02792	-1.72028	-0.05151	-1.71936	-0.04521			-1.72058	-0.06886	-1.72028	-0.07142
-1.82495	-0.00459	-1.72272	-0.04955	-1.72272	-0.02792	-1.72211	-0.0517	-1.72302	-0.04533			-1.72211	-0.06876	-1.72272	-0.07162
-1.82739	-0.00461	-1.72455	-0.04953	-1.72546	-0.02802	-1.72516	-0.05176	-1.72546	-0.04529			-1.72485	-0.069	-1.72485	-0.07188
-1.82983	-0.00465	-1.72821	-0.04954	-1.72729	-0.02805	-1.72791	-0.05176	-1.72729	-0.04551			-1.72699	-0.0691	-1.72791	-0.07198
-1.83197	-0.00467	-1.73035	-0.04948	-1.73035	-0.02819	-1.72943	-0.05173	-1.73004	-0.04545			-1.73004	-0.0691	-1.73004	-0.07205
-1.83502	-0.0047	-1.73187	-0.04945	-1.73187	-0.02834	-1.73309	-0.05194	-1.73157	-0.04542			-1.73157	-0.0691	-1.73279	-0.07211
-1.83746	-0.00474	-1.73462	-0.04952	-1.73523	-0.02842	-1.73584	-0.05215	-1.73492	-0.04562			-1.73431	-0.06953	-1.73431	-0.07235
-1.84052	-0.00477	-1.73737	-0.04958	-1.73676	-0.02849	-1.73737	-0.05228	-1.73706	-0.04585			-1.73737	-0.06956	-1.73676	-0.07255
-1.84265	-0.0048	-1.74011	-0.04956	-1.74011	-0.02855	-1.73981	-0.05225	-1.73981	-0.04598			-1.7392	-0.06949	-1.7392	-0.07288
-1.84509	-0.00482	-1.74225	-0.04954	-1.74225	-0.02863	-1.74255	-0.05261	-1.74286	-0.04617			-1.74286	-0.06953	-1.74255	-0.07294
-1.84753	-0.00485	-1.745	-0.04957	-1.7453	-0.02864	-1.74561	-0.05252	-1.74469	-0.04609			-1.74469	-0.06953	-1.745	-0.07291
-1.84998	-0.00487	-1.74652	-0.04956	-1.74744	-0.02888	-1.74713	-0.05267	-1.74744	-0.04608			-1.74683	-0.06973	-1.74652	-0.07301
-1.85211	-0.00491	-1.74896	-0.04955	-1.74988	-0.02891	-1.74927	-0.05264	-1.74957	-0.04609			-1.74927	-0.06996	-1.75018	-0.07364
-1.85516	-0.00494	-1.75232	-0.04957	-1.75201	-0.02885	-1.75201	-0.05283	-1.75171	-0.04651			-1.75201	-0.07016	-1.75201	-0.07347
-1.8573	-0.00497	-1.75415	-0.04956	-1.75446	-0.02892	-1.75476	-0.05283	-1.75446	-0.04634			-1.75385	-0.07046	-1.75446	-0.07364
-1.85944	-0.005	-1.75629	-0.04956	-1.7569	-0.02904	-1.7569	-0.05295	-1.7572	-0.04649			-1.75659	-0.07079	-1.7572	-0.07401
-1.86249	-0.00503	-1.75995	-0.04953	-1.75995	-0.02918	-1.75964	-0.05298	-1.75903	-0.04642			-1.75964	-0.07089	-1.75903	-0.07397
-1.86432	-0.00506	-1.76178	-0.0495	-1.76147	-0.02923	-1.76208	-0.05328	-1.76208	-0.04659			-1.76178	-0.07072	-1.76208	-0.0741
-1.86676	-0.00509	-1.76453	-0.04956	-1.76453	-0.02953	-1.76453	-0.05344	-1.76361	-0.04677			-1.76422	-0.07105	-1.76392	-0.07444
-1.86951	-0.00512	-1.76697	-0.04956	-1.76636	-0.02945	-1.76605	-0.05362	-1.76697	-0.04677			-1.76697	-0.07132	-1.76697	-0.07447
-1.87195	-0.00516	-1.7691	-0.0495	-1.7691	-0.02957	-1.76849	-0.05359	-1.7688	-0.04691			-1.7688	-0.07115	-1.7691	-0.07477
-1.87378	-0.00518	-1.77094	-0.04946	-1.77124	-0.02973	-1.77155	-0.05362	-1.77155	-0.04684			-1.77124	-0.07142	-1.77155	-0.07507
-1.87683	-0.00522	-1.77399	-0.04948	-1.77429	-0.02968	-1.77368	-0.0535	-1.77338	-0.04691			-1.77368	-0.07125	-1.7746	-0.07513
-1.87866	-0.00525	-1.77612	-0.04945	-1.77673	-0.02983	-1.77612	-0.05368	-1.77612	-0.04707			-1.77643	-0.07112	-1.77673	-0.07527
-1.8811	-0.00528	-1.77917	-0.0494	-1.77887	-0.02987	-1.77887	-0.05383	-1.77887	-0.04732			-1.77917	-0.07135	-1.77887	-0.07566
-1.88354	-0.00531	-1.78162	-0.04939	-1.78101	-0.03001	-1.78192	-0.05414	-1.78101	-0.0475			-1.78131	-0.07165	-1.78131	-0.07556
-1.88599	-0.00534	-1.78314	-0.04947	-1.78406	-0.03008	-1.78436	-0.05411	-1.78436	-0.0473			-1.78375	-0.07162	-1.78406	-0.0758
-1.88843	-0.00537	-1.78589	-0.04954	-1.78619	-0.03004	-1.78619	-0.05408	-1.78619	-0.04756			-1.7865	-0.07165	-1.78619	-0.07603
-1.89148	-0.0054	-1.78864	-0.04951	-1.78833	-0.03032	-1.78864	-0.05432	-1.78864	-0.04754			-1.78833	-0.07182	-1.78894	-0.07613
-1.89362	-0.00543	-1.79108	-0.04949	-1.79077	-0.03055	-1.79077	-0.05444	-1.79138	-0.04775			-1.79077	-0.07185	-1.79108	-0.07636
-1.89606	-0.00547	-1.79382	-0.04952	-1.79321	-0.03048	-1.79382	-0.05453	-1.79382	-0.04789			-1.79352	-0.07221	-1.79413	-0.07649
-1.8985	-0.0055	-1.79565	-0.0495	-1.79626	-0.03056	-1.79596	-0.05453	-1.79626	-0.04796			-1.79626	-0.07198	-1.79626	-0.07659
-1.90063	-0.00553	-1.7981	-0.04951	-1.7981	-0.03067	-1.7984	-0.0546	-1.7984	-0.04811			-1.7981	-0.07205	-1.7984	-0.07663
-1.90369	-0.00556	-1.80054	-0.04953	-1.80115	-0.03078	-1.80084	-0.05475	-1.80054	-0.04809			-1.80084	-0.07231	-1.80145	-0.07716
-1.90582	-0.0056	-1.80267	-0.04963	-1.80328	-0.0309	-1.80328	-0.05493	-1.80389	-0.04809			-1.80298	-0.07208	-1.80328	-0.07729
-1.90826	-0.00563	-1.80542	-0.04965	-1.80603	-0.03097	-1.80603	-0.05508	-1.80573	-0.04819			-1.80573	-0.07228	-1.80573	-0.07739
-1.9104	-0.00566	-1.80817	-0.04966	-1.80786	-0.03113	-1.80847	-0.05508	-1.80817	-0.04821			-1.80786	-0.07271	-1.80817	-0.07759
-1.91284	-0.00569	-1.8103	-0.04974	-1.81122	-0.03119	-1.81091	-0.05515	-1.81122	-0.04852			-1.81061	-0.07248	-1.81061	-0.07769
-1.91589	-0.00573	-1.81335	-0.04974	-1.81335	-0.03138	-1.81274	-0.05524	-1.81305	-0.04831			-1.81305	-0.07281	-1.81305	-0.07789
-1.91772	-0.00576	-1.8158	-0.04984	-1.81549	-0.0314	-1.81519	-0.05539	-1.81549	-0.04842			-1.8158	-0.07298	-1.81549	-0.07812
-1.92047	-0.00579	-1.81793	-0.04992	-1.81854	-0.0314	-1.81793	-0.0556	-1.81793	-0.04872			-1.81793	-0.07331	-1.81793	-0.07822
-1.92352	-0.00583	-1.82037	-0.04999	-1.82068	-0.0315	-1.82037	-0.05582	-1.82007	-0.04903			-1.82129	-0.07347	-1.82068	-0.07838
-1.92566	-0.00586	-1.82343	-0.05008	-1.82281	-0.03158	-1.82251	-0.05576	-1.82281	-0.0491			-1.82281	-0.07367	-1.82281	-0.07838
-1.9278	-0.00589	-1.82465	-0.05011	-1.82556	-0.03179	-1.82526	-0.05585	-1.82556	-0.04935			-1.82526	-0.07387	-1.82556	-0.07865
-1.93024	-0.00593	-1.82709	-0.05014	-1.8277	-0.03185	-1.82739	-0.05588	-1.82739	-0.04914			-1.828	-0.07397	-1.82831	-0.07911
-1.93298	-0.00596	-1.83014	-0.05026	-1.83044	-0.03196	-1.83014	-0.05618	-1.83044	-0.04919			-1.83075	-0.07381	-1.83075	-0.07925
-1.93512	-0.00603	-1.83228	-0.05032	-1.83197	-0.03212	-1.83258	-0.05627	-1.83228	-0.04928			-1.83289	-0.07371	-1.83258	-0.07938
-1.93756	-0.00606	-1.83472	-0.05048	-1.83533	-0.03227	-1.83563	-0.05627	-1.83533	-0.04953			-1.83502	-0.07404	-1.83563	-0.07951
-1.9397	-0.00606	-1.83777	-0.05057	-1.83746	-0.03244	-1.83777	-0.05615	-1.83777	-0.04959			-1.83807	-0.07381	-1.83807	-0.07951
-1.94244	-0.00609	-1.8399	-0.05075	-1.84052	-0.03246	-1.84021	-0.05661	-1.8399	-0.04958			-1.84021	-0.07401	-1.84021	-0.07991
-1.94489	-0.00612	-1.84296	-0.05081	-1.84235	-0.0324	-1.84235	-0.05695	-1.84235	-0.04971			-1.84204	-0.07401	-1.84204	-0.08017
-1.94733	-0.00616	-1.84479	-0.05096	-1.8454	-0.03252	-1.84479	-0.05688	-1.84509	-0.04979			-1.8454	-0.07404	-1.84509	-0.08037
-1.94977	-0.00619	-1.84723	-0.05115	-1.84753	-0.03253	-1.84692	-0.05688	-1.84753	-0.04999			-1.84753	-0.07414	-1.84723	-0.08041
-1.95282	-0.00623	-1.84998	-0.05121	-1.84967	-0.03274	-1.84967	-0.05695	-1.84998	-0.05008			-1.84967	-0.07437	-1.84906	-0.08081
-1.95435	-0.00627	-1.85211	-0.05133	-1.85272	-0.03271	-1.85242	-0.05692	-1.85242	-0.05005			-1.85242	-0.07477	-1.85211	-0.0809
-1.95709	-0.0063	-1.85455	-0.05142	-1.85516	-0.03288	-1.85486	-0.05731	-1.85455	-0.0502			-1.85455	-0.0748	-1.85486	-0.08094
-1.95923	-0.00634	-1.85669	-0.05161	-1.85638	-0.03317	-1.8573	-0.05753	-1.85699	-0.05038			-1.85699	-0.0748	-1.85699	-0.0812
-1.96228	-0.00637	-1.85883	-0.05179	-1.85913	-0.03328	-1.85913	-0.05759	-1.85944	-0.0506			-1.85913	-0.075	-1.85974	-0.08147
-1.96472	-0.00641	-1.86188	-0.05194	-1.86218	-0.03336	-1.86157	-0.05762	-1.86218	-0.05069			-1.86157	-0.07533	-1.86218	-0.08163
-1.96686	-0.00644	-1.86462	-0.05209	-1.86432	-0.03347	-1.86401	-0.05771	-1.86462	-0.05072			-1.86462	-0.0755	-1.86401	-0.08187
-1.9696	-0.00648	-1.86737	-0.05225	-1.86707	-0.03343	-1.86707	-0.05783	-1.86707	-0.05109			-1.86676	-0.07603	-1.86646	-0.082
-1.97174	-0.00651	-1.8692	-0.0524	-1.8692	-0.03355	-1.8692	-0.05814	-1.8692	-0.05118			-1.86981	-0.07663	-1.8692	-0.0826
-1.97388	-0.00655	-1.87164	-0.05252	-1.87134	-0.03369	-1.87225	-0.05792	-1.87164	-0.05099			-1.87164	-0.07629	-1.87164	-0.08273
-1.97632	-0.00659	-1.87378	-0.05273	-1.87439	-0.03377	-1.87469	-0.05807	-1.87439	-0.05124			-1.87408	-0.07609	-1.87408	-0.08273
-1.97937	-0.00663	-1.87683	-0.05292	-1.87683	-0.03394	-1.87653	-0.05841	-1.87622	-0.05136			-1.87653	-0.07606	-1.87622	-0.08296
-1.98151	-0.00667	-1.87897	-0.05316	-1.87897	-0.03398	-1.87958	-0.05823	-1.87897	-0.05157			-1.87897	-0.07639	-1.87897	-0.08336
-1.98395	-0.0067	-1.88171	-0.05341	-1.8811	-0.03409	-1.88141	-0.05869	-1.88171	-0.05167			-1.88141	-0.07706	-1.8811	-0.08346
-1.98639	-0.00674	-1.88446	-0.05362	-1.88416	-0.03415	-1.88324	-0.05893	-1.88354	-0.05185			-1.88385	-0.07712	-1.88416	-0.08356
-1.98914	-0.00678	-1.8866	-0.0538	-1.88599	-0.03435	-1.88568	-0.05908	-1.88629	-0.0517			-1.88538	-0.07739	-1.8866	-0.08396
-1.99158	-0.00682	-1.88873	-0.05399	-1.88873	-0.03441	-1.88873	-0.05899	-1.88782	-0.05179			-1.88873	-0.07742	-1.88873	-0.08449
-1.99402	-0.00686	-1.89087	-0.05423	-1.89087	-0.03439	-1.89148	-0.05905	-1.89117	-0.05212			-1.89087	-0.07742	-1.89056	-0.08432
-1.99646	-0.0069	-1.89301	-0.05441	-1.89331	-0.03467	-1.89362	-0.05908	-1.89331	-0.05231			-1.89362	-0.07739	-1.8927	-0.08435
-1.9989	-0.00694	-1.89575	-0.0546	-1.89606	-0.03479	-1.89667	-0.05939	-1.89606	-0.0524			-1.89606	-0.07729	-1.89606	-0.08462
-2.00104	-0.00698	-1.89819	-0.0549	-1.89911	-0.03482	-1.89819	-0.0596	-1.89911	-0.05243			-1.8988	-0.07719	-1.89819	-0.08465
-2.00348	-0.00701	-1.90094	-0.05511	-1.90094	-0.03493	-1.90063	-0.05969	-1.90033	-0.05261			-1.90063	-0.07772	-1.90155	-0.08522
-2.00623	-0.00705	-1.90369	-0.05542	-1.90277	-0.03509	-1.90338	-0.06015	-1.90338	-0.05273			-1.90308	-0.07789	-1.90338	-0.08552
-2.00897	-0.00709	-1.90613	-0.05566	-1.90643	-0.03505	-1.90643	-0.06018	-1.90582	-0.05273			-1.90582	-0.07785	-1.90613	-0.08555
-2.0108	-0.00713	-1.90826	-0.05582	-1.90857	-0.03517	-1.90765	-0.06012	-1.90765	-0.05283			-1.90857	-0.07815	-1.90796	-0.08568
-2.01324	-0.00717	-1.91101	-0.05606	-1.91071	-0.03542	-1.9104	-0.06021	-1.91132	-0.05307			-1.91101	-0.07845	-1.91071	-0.08591
-2.01599	-0.00721	-1.91315	-0.05646	-1.91345	-0.03537	-1.91345	-0.06058	-1.91345	-0.05356			-1.91345	-0.07832	-1.91254	-0.08598
-2.01813	-0.00725	-1.91589	-0.05667	-1.91559	-0.03548	-1.91559	-0.06067	-1.91559	-0.05338			-1.91559	-0.07891	-1.91528	-0.08628
-2.02087	-0.00728	-1.91833	-0.05692	-1.91803	-0.03545	-1.91772	-0.0607	-1.91803	-0.05344			-1.91833	-0.07888	-1.91803	-0.08618
-2.02332	-0.00733	-1.92078	-0.05713	-1.92017	-0.03565	-1.92047	-0.06097	-1.92047	-0.05374			-1.92078	-0.07915	-1.92047	-0.08688
-2.02576	-0.00737	-1.92291	-0.0574	-1.92261	-0.03575	-1.92291	-0.06134	-1.92291	-0.05377			-1.92322	-0.07971	-1.92322	-0.08721
-2.02789	-0.00741	-1.92535	-0.05762	-1.92596	-0.0361	-1.92535	-0.06134	-1.92505	-0.05386			-1.92566	-0.07971	-1.92505	-0.08757
-2.02972	-0.00746	-1.92841	-0.05795	-1.92749	-0.03624	-1.9278	-0.06152	-1.9281	-0.05411			-1.9278	-0.07945	-1.9281	-0.08751
-2.03278	-0.0075	-1.93024	-0.05826	-1.93024	-0.03633	-1.93024	-0.06177	-1.92993	-0.05438			-1.93024	-0.08017	-1.93054	-0.08784
-2.03461	-0.00754	-1.93268	-0.05856	-1.93268	-0.03636	-1.93237	-0.0618	-1.93268	-0.05444			-1.93359	-0.08067	-1.93237	-0.0881
-2.03827	-0.00758	-1.93481	-0.05881	-1.93451	-0.03632	-1.93481	-0.0618	-1.93512	-0.05457			-1.93542	-0.08057	-1.93451	-0.08863
-2.0401	-0.00763	-1.93787	-0.05911	-1.93787	-0.03656	-1.93756	-0.06204	-1.93756	-0.05469			-1.93787	-0.08084	-1.93817	-0.0889
-2.04285	-0.00766	-1.94031	-0.05945	-1.94	-0.03646	-1.94031	-0.0625	-1.94	-0.05475			-1.94031	-0.08067	-1.94061	-0.0892
-2.04529	-0.00771	-1.94214	-0.05978	-1.94275	-0.03651	-1.94214	-0.06253	-1.94275	-0.05499			-1.94244	-0.08071	-1.94305	-0.0891
-2.04742	-0.00775	-1.94519	-0.06006	-1.94519	-0.03676	-1.94489	-0.06265	-1.9455	-0.05527			-1.94519	-0.0811	-1.94458	-0.08963
-2.05017	-0.0078	-1.94733	-0.06036	-1.94733	-0.03695	-1.94733	-0.06265	-1.94763	-0.05524			-1.94733	-0.08084	-1.94794	-0.08986
-2.05231	-0.00784	-1.94916	-0.06064	-1.94977	-0.03706	-1.94946	-0.06293	-1.94977	-0.05521			-1.95007	-0.08104	-1.94977	-0.08986
-2.05505	-0.00789	-1.95221	-0.06104	-1.95251	-0.03729	-1.95313	-0.06323	-1.95282	-0.05533			-1.95313	-0.08127	-1.95282	-0.09029
-2.05719	-0.00793	-1.95435	-0.06131	-1.95465	-0.03718	-1.95496	-0.06332	-1.95496	-0.05582			-1.95465	-0.08107	-1.95526	-0.09042
-2.06024	-0.00797	-1.9574	-0.06161	-1.95679	-0.03725	-1.95648	-0.06342	-1.95648	-0.05606			-1.9574	-0.08127	-1.95709	-0.09079
-2.06207	-0.00803	-1.95953	-0.06189	-1.95984	-0.03725	-1.95953	-0.06369	-1.95984	-0.05612			-1.95953	-0.0819	-1.95923	-0.09125
-2.06482	-0.00807	-1.96259	-0.06219	-1.96198	-0.03755	-1.96198	-0.06375	-1.96167	-0.05634			-1.96228	-0.08283	-1.96228	-0.09119
-2.06665	-0.00812	-1.96442	-0.0625	-1.96472	-0.03767	-1.96411	-0.06433	-1.96442	-0.05624			-1.96411	-0.08283	-1.96472	-0.09172
-2.0697	-0.00816	-1.96625	-0.06293	-1.96716	-0.03771	-1.96716	-0.06433	-1.96686	-0.0563			-1.96686	-0.08243	-1.96716	-0.09202
-2.07153	-0.00821	-1.9693	-0.06323	-1.9693	-0.03773	-1.9696	-0.06427	-1.96991	-0.05643			-1.96991	-0.08243	-1.96991	-0.09238
-2.07428	-0.00825	-1.97205	-0.0636	-1.97205	-0.03795	-1.97174	-0.06488	-1.97144	-0.05704			-1.97174	-0.08226	-1.97174	-0.09251
-2.07611	-0.0083	-1.97449	-0.06409	-1.97449	-0.03793	-1.97388	-0.065	-1.97449	-0.05722			-1.97418	-0.08253	-1.97449	-0.09308
-2.07977	-0.00835	-1.97662	-0.06448	-1.97662	-0.03803	-1.97662	-0.06503	-1.97662	-0.05728			-1.97693	-0.08246	-1.97662	-0.09278
-2.08191	-0.00839	-1.97906	-0.06479	-1.97937	-0.03814	-1.97998	-0.06537	-1.97906	-0.0575			-1.97906	-0.08293	-1.97876	-0.09318
-2.08374	-0.00844	-1.9812	-0.06509	-1.98212	-0.03835	-1.98181	-0.0658	-1.98151	-0.05771			-1.98151	-0.08286	-1.98212	-0.09354
-2.08649	-0.00849	-1.98425	-0.06543	-1.98395	-0.03831	-1.98425	-0.06592	-1.98364	-0.05789			-1.98395	-0.08303	-1.98364	-0.09354
-2.08923	-0.00854	-1.98639	-0.06583	-1.987	-0.03847	-1.98639	-0.06613	-1.98639	-0.05786			-1.98578	-0.08386	-1.987	-0.09414
-2.09106	-0.00859	-1.98883	-0.06619	-1.98883	-0.03855	-1.98914	-0.06628	-1.98914	-0.05798			-1.98883	-0.08412	-1.98853	-0.09457
-2.09412	-0.00865	-1.99127	-0.06656	-1.99188	-0.03853	-1.99097	-0.06656	-1.99188	-0.0582			-1.99127	-0.08396	-1.99127	-0.09477
-2.09625	-0.00869	-1.99432	-0.06689	-1.99371	-0.03873	-1.99371	-0.06671	-1.99402	-0.05847			-1.99341	-0.08376	-1.99432	-0.0951
-2.09869	-0.00875	-1.99646	-0.06732	-1.99677	-0.03893	-1.99585	-0.0668	-1.99585	-0.05878			-1.99554	-0.08362	-1.99585	-0.09563
-2.10144	-0.00879	-1.9986	-0.0676	-1.99829	-0.03932	-1.9989	-0.06732	-1.9986	-0.05878			-1.9986	-0.08389	-1.9986	-0.0956
-2.10358	-0.00885	-2.00104	-0.0679	-2.00104	-0.03927	-2.00043	-0.06754	-2.00104	-0.05923			-2.00134	-0.08419	-2.00073	-0.09593
-2.10602	-0.0089	-2.00348	-0.06827	-2.00348	-0.03924	-2.00439	-0.06778	-2.00348	-0.05902			-2.00348	-0.08455	-2.00287	-0.09623
-2.10815	-0.00895	-2.00623	-0.06876	-2.00592	-0.03926	-2.00592	-0.06818	-2.00592	-0.05914			-2.00623	-0.08475	-2.00623	-0.09663
-2.11029	-0.00901	-2.00867	-0.06918	-2.00836	-0.0396	-2.00867	-0.06821	-2.00836	-0.05939			-2.00867	-0.08545	-2.00775	-0.09693
-2.11365	-0.00905	-2.01111	-0.06955	-2.0108	-0.03971	-2.0105	-0.06851	-2.0108	-0.06003			-2.0108	-0.08611	-2.01111	-0.09723
-2.11609	-0.00911	-2.01324	-0.06989	-2.01263	-0.03959	-2.01355	-0.06879	-2.01324	-0.05997			-2.01294	-0.08575	-2.01324	-0.09762
-2.11823	-0.00916	-2.01599	-0.07034	-2.01599	-0.03958	-2.01599	-0.06885	-2.01599	-0.06021			-2.0163	-0.08611	-2.01599	-0.09799
-2.12097	-0.00922	-2.01813	-0.07071	-2.01813	-0.03965	-2.01874	-0.06937	-2.01843	-0.06042			-2.01813	-0.08651	-2.01813	-0.09835
-2.1228	-0.00927	-2.02026	-0.07117	-2.02087	-0.03968	-2.02026	-0.06967	-2.02118	-0.06049			-2.02087	-0.08658	-2.02087	-0.09839
-2.12585	-0.00933	-2.02332	-0.07159	-2.02301	-0.03989	-2.02301	-0.06976	-2.02301	-0.06064			-2.02362	-0.08664	-2.02271	-0.09892
-2.1283	-0.00937	-2.02576	-0.0719	-2.02576	-0.04011	-2.02545	-0.07059	-2.02545	-0.06088			-2.02545	-0.08684	-2.02545	-0.09931
-2.13013	-0.00944	-2.0282	-0.0723	-2.02789	-0.04039	-2.0282	-0.07056	-2.02789	-0.06107			-2.0285	-0.08681	-2.02789	-0.09958
-2.13318	-0.00948	-2.03033	-0.07278	-2.02972	-0.0404	-2.03003	-0.07074	-2.03003	-0.06122			-2.03064	-0.08698	-2.03003	-0.09991
-2.13531	-0.00956	-2.03278	-0.07309	-2.03278	-0.04067	-2.03308	-0.07104	-2.03369	-0.06152			-2.03308	-0.08744	-2.03308	-0.10011
-2.13745	-0.0096	-2.03461	-0.07352	-2.03522	-0.04059	-2.03461	-0.07117	-2.03522	-0.06177			-2.03552	-0.08714	-2.03552	-0.10067
-2.14111	-0.00966	-2.03735	-0.07394	-2.03796	-0.04052	-2.03796	-0.07144	-2.03827	-0.06177			-2.03766	-0.08731	-2.03766	-0.10074
-2.14325	-0.00972	-2.03979	-0.07428	-2.04041	-0.04064	-2.0401	-0.07169	-2.03949	-0.06204			-2.03979	-0.08797	-2.03979	-0.10134
-2.14508	-0.00978	-2.04254	-0.07474	-2.04254	-0.04083	-2.04254	-0.07172	-2.04254	-0.06241			-2.04285	-0.08814	-2.04254	-0.1019
-2.14752	-0.00985	-2.04468	-0.0751	-2.04529	-0.04087	-2.04529	-0.07217	-2.04498	-0.06256			-2.04529	-0.08834	-2.04498	-0.102
-2.15057	-0.00991	-2.04712	-0.0755	-2.04742	-0.04077	-2.04773	-0.07248	-2.04742	-0.06265			-2.04712	-0.0883	-2.04803	-0.10247
-2.15302	-0.00997	-2.05017	-0.07596	-2.04987	-0.04102	-2.05017	-0.07272	-2.05017	-0.0629			-2.04926	-0.08863	-2.05048	-0.1029
-2.15515	-0.01003	-2.05231	-0.07635	-2.05261	-0.04138	-2.05231	-0.07294	-2.0517	-0.06326			-2.05231	-0.08843	-2.05231	-0.10323
-2.15729	-0.0101	-2.05536	-0.07681	-2.05444	-0.04137	-2.05475	-0.07288	-2.05475	-0.06335			-2.05414	-0.08916	-2.05444	-0.10336
-2.15973	-0.01014	-2.05719	-0.0773	-2.05719	-0.04143	-2.0575	-0.07343	-2.0575	-0.06369			-2.0575	-0.08956	-2.05719	-0.10379
-2.16248	-0.01021	-2.05933	-0.07776	-2.05994	-0.0414	-2.05963	-0.07388	-2.06024	-0.06363			-2.05933	-0.0897	-2.05963	-0.10452
-2.16492	-0.01028	-2.06146	-0.07819	-2.06238	-0.04172	-2.06238	-0.0741	-2.06207	-0.06381			-2.06207	-0.09006	-2.06207	-0.10472
-2.16705	-0.01033	-2.06451	-0.07855	-2.06482	-0.04188	-2.06421	-0.07462	-2.06451	-0.06396			-2.06451	-0.09112	-2.06482	-0.10505
-2.1698	-0.0104	-2.06726	-0.07892	-2.06696	-0.04192	-2.06696	-0.07516	-2.06726	-0.06433			-2.06787	-0.09245	-2.06696	-0.10545
-2.17133	-0.01046	-2.06879	-0.07938	-2.0697	-0.04197	-2.07001	-0.07513	-2.06909	-0.06485			-2.0697	-0.09261	-2.0694	-0.10598
-2.17499	-0.01053	-2.07184	-0.07983	-2.07184	-0.0421	-2.07275	-0.0755	-2.07092	-0.06461			-2.07153	-0.09212	-2.07214	-0.10631
-2.17712	-0.01058	-2.07458	-0.08023	-2.07397	-0.04206	-2.07428	-0.07574	-2.07458	-0.06491			-2.07489	-0.09202	-2.07428	-0.10665
-2.18018	-0.01065	-2.07703	-0.0806	-2.07703	-0.04225	-2.07672	-0.07587	-2.07672	-0.06516			-2.07703	-0.09222	-2.07642	-0.10704
-2.1817	-0.01072	-2.07947	-0.08105	-2.07947	-0.04243	-2.07947	-0.07599	-2.07977	-0.06534			-2.07947	-0.09198	-2.07947	-0.10754
-2.18445	-0.01079	-2.0813	-0.08145	-2.08191	-0.04256	-2.0816	-0.07663	-2.08191	-0.06546			-2.08221	-0.09242	-2.0816	-0.10791
-2.18719	-0.01086	-2.08435	-0.08191	-2.08405	-0.04272	-2.08374	-0.07712	-2.08435	-0.06589			-2.08435	-0.09268	-2.08435	-0.1083
-2.18872	-0.01093	-2.08649	-0.08237	-2.08649	-0.0428	-2.08679	-0.07742	-2.08649	-0.06613			-2.08588	-0.09268	-2.08649	-0.10883
-2.19147	-0.011	-2.08923	-0.08295	-2.08893	-0.04272	-2.08893	-0.07791	-2.08923	-0.06622			-2.08893	-0.09285	-2.08832	-0.10903
-2.19391	-0.01107	-2.09137	-0.08334	-2.09106	-0.043	-2.09106	-0.07785	-2.09167	-0.06662			-2.09137	-0.09311	-2.09167	-0.10943
-2.19635	-0.01116	-2.09412	-0.08374	-2.0932	-0.04298	-2.09412	-0.07819	-2.09412	-0.06686			-2.09412	-0.09344	-2.09381	-0.11003
-2.19879	-0.01122	-2.09595	-0.08417	-2.09656	-0.04312	-2.09656	-0.07849	-2.09686	-0.0672			-2.09625	-0.09391	-2.09656	-0.11049
-2.20123	-0.01129	-2.09869	-0.08463	-2.0993	-0.04305	-2.09869	-0.07883	-2.09869	-0.06738			-2.09839	-0.09391	-2.099	-0.11089
-2.20398	-0.01136	-2.10144	-0.08505	-2.10114	-0.04352	-2.10052	-0.07947	-2.10083	-0.06744			-2.10114	-0.0948	-2.10144	-0.11142
-2.20612	-0.01143	-2.10358	-0.08542	-2.10388	-0.04349	-2.10388	-0.07965	-2.10358	-0.06769			-2.10327	-0.09636	-2.10388	-0.11175
-2.20856	-0.01151	-2.10632	-0.08591	-2.10602	-0.0435	-2.10571	-0.07993	-2.10602	-0.06802			-2.10632	-0.09752	-2.10632	-0.11232
-2.211	-0.01158	-2.10815	-0.08624	-2.10846	-0.0436	-2.10846	-0.08005	-2.10876	-0.06812			-2.10876	-0.09845	-2.10907	-0.11315
-2.21344	-0.01165	-2.1109	-0.0867	-2.1109	-0.04375	-2.1109	-0.08023	-2.1106	-0.06839			-2.1109	-0.09852	-2.1109	-0.11321
-2.21558	-0.01172	-2.11365	-0.08722	-2.11426	-0.04399	-2.11334	-0.08041	-2.11334	-0.0686			-2.11304	-0.09868	-2.11365	-0.11368
-2.21863	-0.01178	-2.11578	-0.08762	-2.11578	-0.04401	-2.11578	-0.08139	-2.11609	-0.06866			-2.11609	-0.09835	-2.11578	-0.11391
-2.22046	-0.01187	-2.11731	-0.08813	-2.11823	-0.04398	-2.11914	-0.08148	-2.11823	-0.06918			-2.11823	-0.09762	-2.11853	-0.11451
-2.2229	-0.01194	-2.12097	-0.0885	-2.12189	-0.04414	-2.12097	-0.08173	-2.12067	-0.06949			-2.12067	-0.09699	-2.12097	-0.1151
-2.22626	-0.01204	-2.12372	-0.08893	-2.12341	-0.04444	-2.12311	-0.08237	-2.12372	-0.0697			-2.1228	-0.09696	-2.12311	-0.11557
-2.22809	-0.01211	-2.12524	-0.08954	-2.12555	-0.0447	-2.12555	-0.08249	-2.12585	-0.06995			-2.12585	-0.09825	-2.12555	-0.11597
-2.23114	-0.01219	-2.12738	-0.08994	-2.12769	-0.0446	-2.1283	-0.08282	-2.12799	-0.07019			-2.12799	-0.09882	-2.1283	-0.11627
-2.23297	-0.01227	-2.13043	-0.09048	-2.13043	-0.04462	-2.13013	-0.08331	-2.13043	-0.0701			-2.13013	-0.09958	-2.13074	-0.117
-2.23572	-0.01235	-2.13318	-0.09079	-2.13318	-0.04472	-2.13287	-0.08365	-2.13257	-0.07028			-2.13348	-0.10011	-2.13318	-0.11743
-2.23846	-0.01243	-2.13593	-0.09125	-2.13562	-0.04504	-2.13501	-0.08408	-2.13531	-0.0705			-2.13531	-0.10107	-2.13562	-0.11792
-2.2403	-0.01251	-2.13745	-0.09192	-2.13806	-0.04514	-2.13806	-0.08417	-2.13776	-0.07098			-2.13806	-0.1026	-2.13745	-0.11869
-2.24304	-0.01262	-2.1402	-0.09229	-2.1405	-0.04521	-2.14081	-0.08459	-2.13959	-0.07117			-2.1405	-0.10353	-2.1402	-0.11902
-2.24487	-0.0127	-2.14294	-0.09262	-2.14325	-0.04532	-2.14264	-0.08514	-2.14264	-0.07156			-2.14264	-0.10419	-2.14294	-0.11962
-2.24762	-0.0128	-2.14539	-0.09293	-2.14539	-0.04548	-2.14478	-0.08569	-2.14539	-0.07166			-2.14508	-0.10449	-2.14539	-0.12035
-2.24976	-0.01287	-2.14722	-0.09348	-2.14752	-0.04574	-2.14752	-0.08606	-2.14783	-0.07205			-2.14752	-0.10512	-2.14783	-0.12074
-2.25311	-0.01297	-2.14996	-0.09384	-2.14966	-0.04591	-2.15027	-0.08643	-2.14996	-0.07217			-2.15027	-0.10602	-2.14966	-0.12157
-2.25525	-0.01306	-2.15302	-0.09424	-2.15271	-0.04586	-2.15179	-0.08649	-2.1521	-0.07214			-2.1521	-0.10675	-2.1521	-0.12234
-2.25769	-0.01314	-2.15515	-0.0946	-2.15515	-0.04595	-2.15485	-0.08679	-2.15515	-0.07275			-2.15515	-0.10731	-2.15546	-0.1225
-2.25952	-0.01324	-2.15729	-0.09494	-2.15729	-0.0464	-2.15698	-0.08713	-2.15759	-0.07281			-2.1582	-0.10784	-2.15759	-0.12333
-2.26196	-0.01333	-2.16003	-0.09543	-2.15942	-0.04661	-2.16003	-0.0874	-2.16034	-0.07303			-2.15942	-0.10834	-2.15942	-0.12399
-2.26471	-0.01343	-2.16248	-0.09573	-2.16248	-0.04645	-2.16248	-0.08777	-2.16248	-0.07336			-2.16217	-0.10814	-2.16248	-0.12456
-2.26746	-0.01349	-2.16461	-0.09613	-2.16461	-0.04667	-2.16431	-0.08847	-2.16461	-0.07373			-2.16492	-0.10794	-2.16492	-0.12525
-2.26898	-0.01359	-2.16705	-0.09695	-2.16736	-0.04662	-2.16766	-0.08871	-2.16736	-0.07391			-2.16675	-0.10767	-2.16736	-0.12589
-2.27264	-0.01368	-2.1698	-0.09723	-2.16949	-0.0466	-2.1701	-0.08899	-2.16919	-0.07425			-2.1698	-0.10741	-2.1701	-0.12658
-2.27386	-0.01378	-2.17224	-0.09775	-2.17133	-0.04693	-2.17194	-0.08942	-2.17133	-0.07452			-2.17194	-0.10728	-2.17194	-0.12695
-2.27783	-0.01386	-2.17468	-0.09821	-2.17438	-0.04693	-2.17468	-0.09006	-2.17468	-0.07474			-2.17499	-0.10724	-2.17438	-0.12764
-2.27966	-0.01396	-2.17743	-0.09857	-2.17712	-0.04698	-2.17773	-0.09058	-2.17682	-0.07492			-2.17682	-0.10757	-2.17682	-0.12837
-2.28149	-0.01405	-2.17926	-0.09909	-2.17926	-0.04738	-2.17957	-0.09076	-2.17926	-0.07523			-2.17926	-0.10787	-2.17957	-0.12857
-2.28455	-0.01414	-2.18201	-0.09946	-2.18262	-0.0476	-2.1817	-0.09119	-2.18231	-0.07532			-2.1817	-0.10797	-2.1814	-0.12943
-2.28668	-0.01426	-2.18445	-0.09998	-2.18414	-0.04782	-2.18414	-0.09171	-2.18414	-0.07547			-2.18475	-0.10844	-2.18445	-0.13006
-2.28912	-0.01435	-2.18689	-0.10049	-2.18719	-0.04781	-2.18658	-0.09207	-2.18628	-0.07581			-2.18658	-0.10923	-2.18689	-0.13053
-2.29156	-0.01447	-2.18872	-0.10071	-2.18964	-0.04777	-2.18933	-0.09283	-2.18933	-0.07602			-2.18872	-0.10966	-2.18933	-0.13129
-2.29462	-0.01458	-2.19147	-0.10107	-2.19208	-0.04784	-2.19116	-0.09314	-2.19086	-0.07635			-2.19086	-0.11006	-2.19208	-0.13209
-2.29614	-0.01469	-2.19421	-0.10153	-2.19391	-0.04836	-2.1936	-0.09329	-2.19421	-0.07687			-2.1936	-0.11063	-2.19391	-0.13239
-2.29889	-0.0148	-2.19666	-0.10175	-2.19604	-0.04827	-2.19635	-0.09341	-2.19635	-0.07703			-2.19635	-0.11102	-2.19696	-0.13338
-2.30103	-0.01489	-2.19849	-0.10233	-2.1994	-0.0485	-2.1991	-0.09409	-2.19879	-0.07709			-2.19849	-0.11146	-2.19879	-0.13408
-2.30347	-0.015	-2.20154	-0.10269	-2.20123	-0.0486	-2.20123	-0.09439	-2.20093	-0.07739			-2.20123	-0.11182	-2.20123	-0.13464
-2.30621	-0.01508	-2.20367	-0.10336	-2.20306	-0.04855	-2.20337	-0.09497	-2.20398	-0.07761			-2.20367	-0.11222	-2.20367	-0.13521
-2.30835	-0.01522	-2.20612	-0.10379	-2.20642	-0.04887	-2.20642	-0.09549	-2.20581	-0.07782			-2.20642	-0.11238	-2.20612	-0.13574
-2.3114	-0.01534	-2.20825	-0.10397	-2.20886	-0.04913	-2.20886	-0.09586	-2.20917	-0.07819			-2.20917	-0.11275	-2.20886	-0.13617
-2.31415	-0.01547	-2.21039	-0.10474	-2.21069	-0.04921	-2.211	-0.09601	-2.21039	-0.07825			-2.21069	-0.11308	-2.21069	-0.13696
-2.31628	-0.01558	-2.21313	-0.10519	-2.21344	-0.04925	-2.21375	-0.09628	-2.21344	-0.07846			-2.21344	-0.11338	-2.21375	-0.13756
-2.31903	-0.01567	-2.21588	-0.1055	-2.21588	-0.04936	-2.21619	-0.09714	-2.21558	-0.07901			-2.21588	-0.11408	-2.21619	-0.13809
-2.32056	-0.01579	-2.21832	-0.10587	-2.21863	-0.04938	-2.21802	-0.09741	-2.21863	-0.07922			-2.21802	-0.11444	-2.21802	-0.13872
-2.32361	-0.01588	-2.22076	-0.10635	-2.22076	-0.04953	-2.22107	-0.09778	-2.22046	-0.07919			-2.22107	-0.11504	-2.22107	-0.13862
-2.32635	-0.016	-2.22351	-0.10675	-2.2229	-0.04983	-2.22321	-0.09796	-2.2229	-0.07953			-2.2229	-0.1154	-2.22412	-0.13879
-2.3288	-0.01611	-2.22565	-0.10724	-2.22565	-0.05011	-2.22595	-0.09885	-2.22565	-0.07959			-2.22565	-0.1157	-2.22534	-0.13892
-2.33093	-0.0162	-2.22839	-0.10773	-2.22809	-0.05023	-2.22809	-0.09933	-2.22809	-0.07993			-2.22778	-0.1161	-2.22748	-0.13965
-2.33307	-0.01633	-2.23022	-0.10818	-2.23053	-0.05023	-2.23053	-0.09961	-2.23022	-0.08008			-2.23083	-0.11653	-2.23022	-0.14015
-2.33582	-0.01646	-2.23236	-0.10901	-2.23267	-0.05038	-2.23297	-0.09995	-2.23358	-0.08057			-2.23328	-0.1168	-2.23297	-0.14051
-2.33765	-0.01658	-2.23572	-0.10944	-2.23541	-0.0506	-2.23602	-0.10062	-2.23511	-0.08084			-2.23541	-0.11703	-2.23602	-0.14085
-2.3407	-0.01669	-2.23816	-0.10995	-2.23816	-0.05075	-2.23755	-0.10114	-2.23785	-0.08102			-2.23816	-0.11703	-2.23846	-0.14141
-2.34283	-0.01683	-2.2403	-0.11026	-2.2406	-0.0509	-2.2403	-0.10162	-2.23999	-0.08145			-2.23999	-0.11723	-2.23999	-0.14158
-2.34558	-0.01693	-2.24304	-0.1106	-2.24243	-0.05106	-2.24274	-0.10181	-2.24304	-0.08157			-2.24274	-0.11769	-2.24304	-0.14214
-2.34711	-0.01703	-2.24548	-0.11099	-2.24518	-0.05106	-2.24579	-0.10226	-2.24518	-0.08185			-2.24518	-0.11796	-2.24548	-0.14264
-2.34985	-0.01717	-2.24792	-0.11145	-2.24762	-0.05142	-2.24762	-0.10254	-2.24823	-0.08206			-2.24792	-0.11849	-2.24701	-0.14317
-2.35291	-0.01727	-2.24945	-0.11197	-2.24976	-0.05145	-2.25006	-0.10336	-2.25006	-0.08246			-2.25006	-0.11915	-2.25037	-0.14403
-2.35504	-0.01741	-2.25281	-0.11249	-2.2525	-0.05157	-2.2522	-0.10376	-2.25159	-0.08264			-2.2525	-0.11985	-2.2525	-0.14433
-2.35748	-0.01751	-2.25464	-0.11292	-2.25525	-0.05157	-2.25433	-0.10388	-2.25494	-0.08298			-2.25464	-0.12031	-2.25525	-0.14489
-2.36023	-0.01766	-2.25739	-0.11313	-2.258	-0.05194	-2.25769	-0.10474	-2.25708	-0.08337			-2.25739	-0.12104	-2.25739	-0.14542
-2.36267	-0.01781	-2.25983	-0.11359	-2.25983	-0.05203	-2.26074	-0.1051	-2.25952	-0.08328			-2.25983	-0.12161	-2.26044	-0.14635
-2.36511	-0.01797	-2.26288	-0.11401	-2.26196	-0.05215	-2.26227	-0.10547	-2.26257	-0.08374			-2.26227	-0.12194	-2.26288	-0.14658
-2.36725	-0.01809	-2.26471	-0.1142	-2.26471	-0.05246	-2.26471	-0.10608	-2.26471	-0.08411			-2.26532	-0.1224	-2.26501	-0.14745
-2.36969	-0.01819	-2.26746	-0.11493	-2.26746	-0.05261	-2.26715	-0.10596	-2.26715	-0.08459			-2.26715	-0.12287	-2.26715	-0.14798
-2.37244	-0.01833	-2.26959	-0.11539	-2.26959	-0.0528	-2.2699	-0.10651	-2.26929	-0.08466			-2.26959	-0.12326	-2.2702	-0.14818
-2.37488	-0.01844	-2.27264	-0.11588	-2.27264	-0.05286	-2.27234	-0.10739	-2.27234	-0.0849			-2.27264	-0.12386	-2.27203	-0.14871
-2.37732	-0.01861	-2.27478	-0.11624	-2.27478	-0.05304	-2.27448	-0.10782	-2.27417	-0.08505			-2.27448	-0.12446	-2.27478	-0.14954
-2.38007	-0.01873	-2.27661	-0.11664	-2.27753	-0.05325	-2.27631	-0.10794	-2.27722	-0.08542			-2.27722	-0.12489	-2.27753	-0.14937
-2.38251	-0.01888	-2.27997	-0.11694	-2.27936	-0.05338	-2.27905	-0.10861	-2.27966	-0.08578			-2.27936	-0.12535	-2.27966	-0.15007
-2.38434	-0.01898	-2.28241	-0.11746	-2.2818	-0.0535	-2.28241	-0.10928	-2.2821	-0.08609			-2.2821	-0.12572	-2.2818	-0.15076
-2.38739	-0.01912	-2.28485	-0.11795	-2.28485	-0.05374	-2.28455	-0.10947	-2.28485	-0.08643			-2.28424	-0.12628	-2.28455	-0.15113
-2.38983	-0.01925	-2.28699	-0.11847	-2.28668	-0.05368	-2.28668	-0.11023	-2.28729	-0.08673			-2.28699	-0.12701	-2.28699	-0.15199
-2.39166	-0.01943	-2.28912	-0.11877	-2.28882	-0.05414	-2.28943	-0.11057	-2.28882	-0.08676			-2.28943	-0.12781	-2.28912	-0.15275
-2.39441	-0.01956	-2.29126	-0.11935	-2.29126	-0.05435	-2.29187	-0.11111	-2.29218	-0.08728			-2.29156	-0.12827	-2.29156	-0.15299
-2.39685	-0.01971	-2.2934	-0.11972	-2.29431	-0.05444	-2.29431	-0.11176	-2.2937	-0.08752			-2.29431	-0.1291	-2.29431	-0.15375
-2.3996	-0.0199	-2.29675	-0.12027	-2.29584	-0.05447	-2.29614	-0.11264	-2.29645	-0.08792			-2.29645	-0.12933	-2.29706	-0.15451
-2.40143	-0.02003	-2.29919	-0.12039	-2.29858	-0.05487	-2.29889	-0.11288	-2.2995	-0.0881			-2.29828	-0.1301	-2.29919	-0.15484
-2.40356	-0.0202	-2.30133	-0.12076	-2.30133	-0.05502	-2.30194	-0.1131	-2.30194	-0.08844			-2.30103	-0.13099	-2.30103	-0.15587
-2.40601	-0.02032	-2.30408	-0.12119	-2.30316	-0.0549	-2.30377	-0.11337	-2.30438	-0.08875			-2.30408	-0.13106	-2.30316	-0.15657
-2.40906	-0.02047	-2.30652	-0.1218	-2.30621	-0.05508	-2.30591	-0.11414	-2.30621	-0.08896			-2.30652	-0.13133	-2.30652	-0.15654
-2.41089	-0.02059	-2.30835	-0.12231	-2.30896	-0.05536	-2.30896	-0.11462	-2.30896	-0.08923			-2.30804	-0.13166	-2.30927	-0.15707
-2.41394	-0.02075	-2.31171	-0.12262	-2.3111	-0.05551	-2.3111	-0.11499	-2.31171	-0.08942			-2.3111	-0.13199	-2.3111	-0.15819
-2.41577	-0.0209	-2.31323	-0.12277	-2.31384	-0.05554	-2.31384	-0.11554	-2.31415	-0.08997			-2.31384	-0.13259	-2.31354	-0.15916
-2.41852	-0.02111	-2.31598	-0.12314	-2.31567	-0.05576	-2.31628	-0.11594	-2.31598	-0.08997			-2.31567	-0.13328	-2.31659	-0.15989
-2.42096	-0.02124	-2.31903	-0.12366	-2.31873	-0.05591	-2.31842	-0.11667	-2.31842	-0.09006			-2.31873	-0.13411	-2.31873	-0.16015
-2.4234	-0.0214	-2.32117	-0.12436	-2.32056	-0.05634	-2.32086	-0.11707	-2.32147	-0.09076			-2.32147	-0.13511	-2.32086	-0.16105
-2.42584	-0.02156	-2.32239	-0.12473	-2.32391	-0.05634	-2.32391	-0.11722	-2.3233	-0.09119			-2.3233	-0.1357	-2.3233	-0.16171
-2.42889	-0.0217	-2.32635	-0.125	-2.32635	-0.05667	-2.32574	-0.11768	-2.32574	-0.09152			-2.32544	-0.13627	-2.32544	-0.16237
-2.43103	-0.02189	-2.32849	-0.12537	-2.3288	-0.05661	-2.32849	-0.11841	-2.32849	-0.09171			-2.32849	-0.13663	-2.32849	-0.1639
-2.43317	-0.022	-2.33093	-0.12561	-2.33124	-0.05692	-2.33063	-0.1188	-2.33063	-0.09177			-2.33093	-0.13743	-2.33093	-0.16453
-2.43561	-0.02219	-2.33459	-0.12595	-2.33368	-0.05692	-2.33337	-0.11871	-2.33337	-0.09222			-2.33307	-0.13819	-2.33368	-0.1642
-2.43835	-0.02229	-2.33582	-0.12656	-2.33521	-0.05713	-2.33612	-0.11945	-2.33551	-0.09241			-2.33643	-0.13862	-2.33582	-0.1647
-2.4408	-0.02248	-2.33795	-0.12698	-2.33795	-0.05716	-2.33795	-0.12	-2.33856	-0.09262			-2.33826	-0.13882	-2.33765	-0.16592
-2.44263	-0.02262	-2.34039	-0.12729	-2.34039	-0.0574	-2.34039	-0.12039	-2.3407	-0.09314			-2.3407	-0.13985	-2.3407	-0.16639
-2.44507	-0.02276	-2.34344	-0.12787	-2.34283	-0.0575	-2.34344	-0.12076	-2.34314	-0.09341			-2.34314	-0.14025	-2.34283	-0.16665
-2.44781	-0.02289	-2.34497	-0.12814	-2.34528	-0.05765	-2.34558	-0.12155	-2.34528	-0.09335			-2.34589	-0.14085	-2.34497	-0.16685
-2.45026	-0.02305	-2.34772	-0.12857	-2.34772	-0.05798	-2.34772	-0.12207	-2.34741	-0.09378			-2.34772	-0.14148	-2.34772	-0.16722
-2.4527	-0.02319	-2.35016	-0.12906	-2.35077	-0.05804	-2.35046	-0.12228	-2.34985	-0.09439			-2.34985	-0.14221	-2.35046	-0.16768
-2.45514	-0.02338	-2.35321	-0.12936	-2.35199	-0.05823	-2.3526	-0.12244	-2.35291	-0.09433			-2.35321	-0.14284	-2.35291	-0.16821
-2.45819	-0.02354	-2.35504	-0.12955	-2.35535	-0.05838	-2.35504	-0.12338	-2.35535	-0.09482			-2.35504	-0.1434	-2.35504	-0.16911
-2.45972	-0.02377	-2.35748	-0.13004	-2.35779	-0.05838	-2.35779	-0.12411	-2.35718	-0.09512			-2.35718	-0.14406	-2.35748	-0.16927
-2.46307	-0.02401	-2.36023	-0.1304	-2.35992	-0.05875	-2.36023	-0.12439	-2.35962	-0.09528			-2.35931	-0.14466	-2.36023	-0.1702
-2.4649	-0.02412	-2.36267	-0.13068	-2.36237	-0.05902	-2.36267	-0.12454	-2.36267	-0.09549			-2.36237	-0.14509	-2.36298	-0.17047
-2.46765	-0.0243	-2.36511	-0.13098	-2.36481	-0.05917	-2.3645	-0.12521	-2.36481	-0.09634			-2.36511	-0.14562	-2.36542	-0.17169
-2.47009	-0.02445	-2.36755	-0.13135	-2.36725	-0.0593	-2.36725	-0.12579	-2.36755	-0.09641			-2.36786	-0.14642	-2.36755	-0.17213
-2.47284	-0.02466	-2.36969	-0.13165	-2.36969	-0.05927	-2.3703	-0.12653	-2.36969	-0.09686			-2.36969	-0.14698	-2.37	-0.17339
-2.47467	-0.02476	-2.37244	-0.13208	-2.37244	-0.05936	-2.37152	-0.12677	-2.37274	-0.09726			-2.37183	-0.14755	-2.37274	-0.17392
-2.47742	-0.02496	-2.37488	-0.13229	-2.37427	-0.05948	-2.37457	-0.12778	-2.37427	-0.09738			-2.37488	-0.14798	-2.37427	-0.17432
-2.47955	-0.02508	-2.37732	-0.13306	-2.37732	-0.05954	-2.37701	-0.12827	-2.37732	-0.09778			-2.37701	-0.14841	-2.37732	-0.17558
-2.48169	-0.02528	-2.37915	-0.13339	-2.37946	-0.05994	-2.38007	-0.1283	-2.37976	-0.09811			-2.38007	-0.14881	-2.38007	-0.17621
-2.48444	-0.02542	-2.38159	-0.13364	-2.38159	-0.06006	-2.3822	-0.12878	-2.38159	-0.09848			-2.3822	-0.1497	-2.38159	-0.17607
-2.48657	-0.02569	-2.38464	-0.13394	-2.38434	-0.06036	-2.38434	-0.12964	-2.38434	-0.09879			-2.38495	-0.1507	-2.38525	-0.17697
-2.48932	-0.02581	-2.38647	-0.13412	-2.3877	-0.06042	-2.38708	-0.1297	-2.38739	-0.09912			-2.38678	-0.15123	-2.38647	-0.17753
-2.49176	-0.02599	-2.38953	-0.13464	-2.38892	-0.06064	-2.38953	-0.1301	-2.38983	-0.09946			-2.38922	-0.15196	-2.38892	-0.1779
-2.49481	-0.02612	-2.39227	-0.13501	-2.39227	-0.06091	-2.39166	-0.1308	-2.39227	-0.10004			-2.39197	-0.15252	-2.39197	-0.178
-2.49664	-0.02631	-2.3941	-0.13531	-2.3941	-0.06122	-2.39471	-0.1315	-2.39441	-0.10001			-2.39441	-0.15305	-2.39441	-0.17849
-2.49939	-0.02652	-2.39685	-0.13583	-2.39655	-0.06137	-2.39716	-0.13168	-2.39624	-0.10019			-2.39685	-0.15391	-2.39685	-0.18029
-2.50183	-0.02673	-2.39929	-0.1362	-2.39899	-0.06155	-2.39899	-0.1319	-2.3996	-0.10098			-2.39807	-0.15405	-2.3996	-0.17995
-2.50427	-0.02688	-2.40143	-0.1366	-2.40143	-0.06174	-2.40143	-0.13266	-2.40112	-0.10107			-2.40112	-0.15441	-2.40204	-0.18072
-2.50671	-0.02704	-2.40387	-0.13693	-2.40417	-0.06177	-2.40417	-0.13278	-2.40356	-0.1015			-2.40417	-0.15541	-2.40479	-0.18221
-2.50854	-0.02726	-2.40601	-0.13715	-2.40723	-0.06192	-2.40662	-0.13306	-2.40601	-0.10214			-2.40601	-0.15637	-2.40662	-0.18228
-2.51099	-0.0274	-2.40906	-0.13766	-2.40875	-0.06201	-2.40906	-0.13364	-2.40845	-0.10239			-2.40875	-0.15766	-2.40875	-0.18277
-2.51373	-0.02761	-2.4115	-0.13785	-2.41119	-0.06219	-2.4115	-0.13403	-2.4115	-0.10254			-2.41119	-0.15829	-2.4115	-0.18364
-2.51556	-0.02773	-2.41394	-0.13794	-2.41333	-0.06262	-2.41425	-0.13422	-2.41394	-0.10287			-2.41364	-0.15856	-2.41394	-0.18387
-2.51831	-0.02795	-2.41669	-0.13834	-2.41608	-0.06284	-2.4173	-0.1348	-2.41638	-0.10339			-2.41577	-0.15902	-2.41608	-0.1846
-2.52106	-0.02807	-2.41913	-0.13904	-2.41852	-0.06287	-2.41791	-0.13541	-2.41852	-0.1037			-2.41821	-0.15952	-2.41913	-0.18529
-2.5238	-0.0284	-2.42096	-0.13922	-2.42096	-0.06281	-2.42126	-0.13571	-2.42096	-0.10455			-2.42157	-0.16012	-2.42126	-0.18513
-2.52563	-0.02853	-2.42371	-0.13928	-2.4234	-0.06317	-2.42371	-0.13638	-2.4231	-0.10471			-2.4234	-0.16071	-2.4231	-0.18606
-2.52838	-0.02881	-2.42554	-0.1394	-2.42523	-0.06314	-2.42584	-0.13654	-2.42554	-0.10486			-2.42584	-0.16135	-2.42676	-0.18729
-2.53113	-0.02888	-2.42828	-0.14047	-2.42798	-0.06323	-2.42828	-0.13721	-2.42828	-0.10568			-2.42889	-0.16174	-2.42859	-0.18679
-2.53326	-0.02905	-2.43073	-0.14078	-2.43103	-0.06366	-2.43073	-0.1377	-2.43103	-0.10571			-2.43011	-0.16211	-2.43103	-0.18805
-2.5354	-0.02924	-2.43317	-0.14105	-2.43347	-0.06357	-2.43317	-0.13788	-2.43286	-0.10611			-2.43347	-0.16254	-2.43347	-0.18841
-2.53815	-0.02938	-2.43561	-0.14139	-2.43622	-0.06387	-2.43561	-0.13858	-2.435	-0.10651			-2.43591	-0.16284	-2.43591	-0.18858
-2.54089	-0.02971	-2.43835	-0.14148	-2.43805	-0.06403	-2.43835	-0.13919	-2.43805	-0.10684			-2.43805	-0.16367	-2.43774	-0.18974
-2.54333	-0.02982	-2.43988	-0.14175	-2.4411	-0.06406	-2.4411	-0.1394	-2.44049	-0.10709			-2.4408	-0.16443	-2.43988	-0.19146
-2.54547	-0.03005	-2.44293	-0.14236	-2.44293	-0.06421	-2.44293	-0.14017	-2.44293	-0.10748			-2.44293	-0.16489	-2.44293	-0.19143
-2.5473	-0.03018	-2.44598	-0.14307	-2.44537	-0.06436	-2.44507	-0.14044	-2.44598	-0.1076			-2.44537	-0.16489	-2.44568	-0.19143
-2.55066	-0.03048	-2.44812	-0.14331	-2.44843	-0.06433	-2.44781	-0.14053	-2.44781	-0.10822			-2.44781	-0.16536	-2.44781	-0.19233
-2.5531	-0.03064	-2.45087	-0.14368	-2.45026	-0.0647	-2.45056	-0.14194	-2.45056	-0.10837			-2.45087	-0.16615	-2.44995	-0.19359
-2.55524	-0.03085	-2.4527	-0.14383	-2.4527	-0.06488	-2.45361	-0.14175	-2.4527	-0.10852			-2.4527	-0.16682	-2.4527	-0.19299
-2.55829	-0.03104	-2.45544	-0.14444	-2.45544	-0.06503	-2.45453	-0.14215	-2.45483	-0.10916			-2.45575	-0.16781	-2.45514	-0.19349
-2.55981	-0.03135	-2.45758	-0.14471	-2.45758	-0.06512	-2.45758	-0.14264	-2.45758	-0.10959			-2.45819	-0.16851	-2.45819	-0.19409
-2.56256	-0.03145	-2.46094	-0.14481	-2.46002	-0.06516	-2.46033	-0.14258	-2.46002	-0.10956			-2.46033	-0.16897	-2.45972	-0.19538
-2.565	-0.03172	-2.46307	-0.14532	-2.46216	-0.06534	-2.46277	-0.14337	-2.46277	-0.11026			-2.46277	-0.16951	-2.46277	-0.19594
-2.56744	-0.03185	-2.4649	-0.14551	-2.46521	-0.06546	-2.4649	-0.14398	-2.4649	-0.11066			-2.4646	-0.1698	-2.46521	-0.19627
-2.56958	-0.03222	-2.46796	-0.14566	-2.46704	-0.06567	-2.46796	-0.14395	-2.46796	-0.11087			-2.46765	-0.17053	-2.46796	-0.19697
-2.57233	-0.03239	-2.46979	-0.14624	-2.46979	-0.06583	-2.47009	-0.14471	-2.46979	-0.11176			-2.46979	-0.17143	-2.46948	-0.1972
-2.57446	-0.03273	-2.47223	-0.14667	-2.47223	-0.06598	-2.47223	-0.14551	-2.47223	-0.11176			-2.47253	-0.17219	-2.47223	-0.1983
-2.5766	-0.0328	-2.47528	-0.14716	-2.47498	-0.06601	-2.47467	-0.14557	-2.47498	-0.1124			-2.47498	-0.17279	-2.47467	-0.19889
-2.57965	-0.03307	-2.47681	-0.14737	-2.47742	-0.06625	-2.47681	-0.14636	-2.47711	-0.11261			-2.47711	-0.17342	-2.47772	-0.19996
-2.58209	-0.03321	-2.47986	-0.14755	-2.47955	-0.06644	-2.47925	-0.14615	-2.47955	-0.11282			-2.47925	-0.17359	-2.47986	-0.19999
-2.58423	-0.03336	-2.48169	-0.14777	-2.48199	-0.06668	-2.4826	-0.14722	-2.48169	-0.11374			-2.48199	-0.17398	-2.4823	-0.20082
-2.58728	-0.03371	-2.48444	-0.14813	-2.48383	-0.06693	-2.48444	-0.14764	-2.48474	-0.11383			-2.48474	-0.17425	-2.48505	-0.20158
-2.58911	-0.03385	-2.48749	-0.14856	-2.48688	-0.06696	-2.48749	-0.14767	-2.48749	-0.11401			-2.48749	-0.17461	-2.48688	-0.20231
-2.59186	-0.03423	-2.48901	-0.14868	-2.48901	-0.06702	-2.48993	-0.1488	-2.48962	-0.11435			-2.48962	-0.17534	-2.48901	-0.20377
-2.5946	-0.03442	-2.49115	-0.1489	-2.49207	-0.0672	-2.49176	-0.14911	-2.49207	-0.11469			-2.49176	-0.17584	-2.49207	-0.20397
-2.59674	-0.03472	-2.49451	-0.14981	-2.49481	-0.06732	-2.49451	-0.14902	-2.49451	-0.11517			-2.4942	-0.1764	-2.49481	-0.2041
-2.59918	-0.03487	-2.49756	-0.14975	-2.49695	-0.06738	-2.49725	-0.1499	-2.49695	-0.11545			-2.49695	-0.1769	-2.49695	-0.20533
-2.60101	-0.03524	-2.49908	-0.14993	-2.49908	-0.06757	-2.49847	-0.15009	-2.5	-0.11609			-2.49939	-0.17796	-2.49939	-0.20573
-2.60406	-0.03536	-2.50122	-0.15085	-2.50214	-0.06772	-2.50183	-0.14996	-2.50153	-0.11618			-2.50061	-0.17883	-2.50092	-0.20619
-2.6062	-0.03574	-2.50336	-0.15088	-2.50305	-0.06772	-2.50397	-0.15097	-2.50397	-0.1167			-2.50427	-0.17969	-2.50336	-0.20603
-2.60925	-0.03593	-2.50671	-0.15097	-2.50702	-0.06796	-2.50641	-0.15073	-2.50671	-0.11664			-2.5061	-0.17989	-2.50671	-0.20725
-2.61139	-0.03622	-2.50916	-0.15106	-2.50916	-0.06805	-2.50885	-0.15134	-2.50946	-0.11697			-2.50854	-0.18042	-2.50916	-0.20858
-2.61353	-0.03647	-2.51129	-0.15128	-2.51129	-0.06818	-2.5119	-0.15179	-2.51099	-0.11777			-2.51129	-0.18088	-2.51129	-0.20828
-2.61627	-0.03669	-2.51343	-0.15195	-2.51373	-0.06842	-2.51373	-0.15176	-2.51312	-0.11804			-2.51343	-0.18138	-2.51373	-0.20901
-2.61902	-0.03695	-2.51617	-0.15213	-2.51587	-0.06857	-2.51648	-0.15247	-2.51587	-0.11847			-2.51526	-0.18188	-2.51648	-0.20905
-2.62146	-0.03712	-2.51862	-0.1525	-2.51862	-0.06863	-2.51831	-0.15292	-2.51953	-0.11884			-2.51892	-0.18234	-2.51831	-0.20981
-2.6236	-0.03752	-2.52136	-0.15289	-2.52136	-0.06876	-2.52045	-0.15338	-2.52106	-0.11893			-2.52106	-0.18284	-2.52136	-0.21137
-2.62573	-0.03762	-2.5238	-0.1532	-2.52319	-0.06894	-2.52319	-0.15411	-2.52441	-0.11963			-2.52319	-0.18304	-2.5235	-0.21077
-2.62848	-0.03809	-2.52594	-0.15363	-2.52594	-0.06909	-2.52655	-0.15384	-2.52625	-0.12006			-2.52625	-0.1835	-2.52594	-0.2118
-2.63092	-0.03815	-2.52808	-0.15366	-2.52869	-0.06934	-2.52838	-0.15482	-2.52808	-0.1203			-2.52838	-0.18417	-2.52869	-0.21183
-2.63275	-0.03844	-2.53052	-0.15396	-2.53082	-0.06931	-2.53052	-0.15506	-2.53082	-0.12076			-2.53082	-0.18433	-2.53082	-0.21256
-2.63672	-0.03876	-2.53326	-0.15417	-2.53387	-0.06955	-2.53387	-0.15524	-2.53326	-0.12085			-2.53357	-0.18473	-2.53296	-0.21289
-2.63824	-0.03891	-2.5354	-0.15451	-2.5351	-0.06979	-2.5354	-0.15631	-2.53601	-0.12106			-2.53601	-0.18523	-2.53601	-0.21309
-2.64038	-0.03929	-2.53815	-0.15494	-2.53815	-0.06982	-2.53784	-0.15588	-2.53754	-0.12183			-2.53815	-0.18596	-2.53815	-0.21402
-2.64282	-0.03941	-2.54059	-0.15515	-2.54059	-0.07001	-2.53967	-0.15659	-2.54059	-0.1218			-2.54089	-0.18656	-2.5412	-0.21405
-2.64557	-0.03985	-2.54333	-0.15552	-2.54364	-0.07019	-2.54303	-0.15735	-2.54364	-0.12189			-2.54242	-0.18692	-2.54303	-0.21505
-2.64771	-0.04	-2.54547	-0.15567	-2.54547	-0.07016	-2.54578	-0.15744	-2.54517	-0.12262			-2.54486	-0.18709	-2.54517	-0.21704
-2.65015	-0.04048	-2.54822	-0.15604	-2.54791	-0.07016	-2.54822	-0.15808	-2.54791	-0.12305			-2.54761	-0.18758	-2.54761	-0.21618
-2.6532	-0.04052	-2.54974	-0.15634	-2.55066	-0.07037	-2.55005	-0.15857	-2.55035	-0.12305			-2.55035	-0.18831	-2.55005	-0.21677
-2.65564	-0.04099	-2.55249	-0.15643	-2.5528	-0.07056	-2.5528	-0.15836	-2.5528	-0.12369			-2.55249	-0.18874	-2.5531	-0.2182
-2.65747	-0.04108	-2.55524	-0.15695	-2.55554	-0.07059	-2.55524	-0.15948	-2.55554	-0.12396			-2.55554	-0.18961	-2.55554	-0.2186
-2.65991	-0.04145	-2.55707	-0.15668	-2.55768	-0.07089	-2.55737	-0.15967	-2.55737	-0.12436			-2.55737	-0.18991	-2.55798	-0.21837
-2.66296	-0.04162	-2.56042	-0.15759	-2.5592	-0.07104	-2.56012	-0.15976	-2.55951	-0.125			-2.55951	-0.19027	-2.56012	-0.21913
-2.6651	-0.04214	-2.56287	-0.15778	-2.56226	-0.07117	-2.56287	-0.16064	-2.56287	-0.12515			-2.56226	-0.19073	-2.56256	-0.21896
-2.66754	-0.04217	-2.565	-0.15799	-2.565	-0.07132	-2.565	-0.16061	-2.56531	-0.12543			-2.56531	-0.19146	-2.565	-0.22026
-2.66937	-0.04257	-2.56744	-0.15839	-2.56714	-0.07135	-2.56775	-0.16135	-2.56744	-0.12622			-2.56744	-0.19183	-2.56744	-0.22022
-2.67242	-0.04274	-2.56989	-0.15887	-2.56958	-0.07138	-2.56989	-0.16193	-2.56958	-0.12607			-2.56989	-0.19229	-2.5705	-0.22122
-2.67517	-0.04309	-2.57233	-0.15869	-2.57202	-0.07147	-2.57233	-0.16153	-2.57202	-0.12674			-2.57202	-0.19292	-2.57233	-0.22125
-2.67731	-0.04341	-2.57416	-0.15884	-2.57446	-0.07169	-2.57507	-0.16232	-2.57446	-0.12741			-2.57446	-0.19329	-2.57416	-0.22195
-2.67975	-0.04357	-2.57751	-0.15942	-2.5769	-0.07178	-2.57751	-0.16278	-2.57751	-0.12744			-2.5769	-0.19362	-2.57751	-0.22291
-2.68188	-0.04397	-2.57965	-0.15988	-2.57965	-0.07199	-2.57965	-0.16241	-2.57965	-0.12805			-2.57996	-0.19362	-2.57935	-0.22281
-2.68433	-0.04404	-2.58209	-0.15991	-2.58148	-0.0722	-2.58209	-0.16354	-2.5824	-0.12808			-2.58209	-0.19385	-2.5827	-0.22314
-2.68707	-0.04463	-2.58392	-0.16019	-2.58484	-0.07236	-2.58392	-0.1636	-2.58453	-0.12842			-2.58453	-0.19418	-2.58453	-0.22381
-2.68982	-0.04476	-2.58728	-0.1604	-2.58667	-0.07239	-2.58759	-0.16388	-2.58698	-0.12894			-2.58728	-0.19538	-2.58759	-0.22381
-2.69196	-0.04518	-2.58942	-0.16098	-2.58911	-0.0726	-2.58972	-0.16473	-2.58942	-0.12915			-2.58942	-0.19647	-2.58972	-0.22547
-2.6944	-0.04521	-2.59186	-0.16101	-2.59216	-0.07275	-2.59155	-0.1647	-2.59216	-0.12927			-2.59186	-0.1977	-2.59216	-0.22497
-2.69684	-0.04562	-2.59399	-0.16104	-2.59338	-0.07281	-2.5943	-0.16492	-2.5943	-0.12961			-2.59369	-0.19757	-2.5946	-0.2259
-2.69928	-0.0459	-2.59674	-0.16141	-2.59644	-0.07291	-2.59674	-0.16617	-2.59674	-0.13007			-2.59674	-0.19767	-2.59674	-0.22613
-2.70233	-0.0461	-2.59918	-0.16162	-2.59918	-0.07303	-2.59918	-0.16574	-2.59857	-0.13016			-2.59949	-0.19813	-2.59888	-0.22749
-2.70447	-0.04651	-2.60162	-0.1619	-2.60162	-0.0733	-2.60193	-0.16608	-2.60101	-0.13071			-2.60101	-0.19856	-2.60162	-0.22683
-2.7066	-0.04669	-2.60406	-0.16254	-2.60437	-0.07352	-2.60406	-0.16708	-2.60468	-0.13107			-2.60437	-0.19916	-2.60468	-0.22822
-2.70966	-0.04704	-2.6059	-0.16238	-2.60681	-0.07352	-2.60681	-0.16699	-2.60651	-0.13104			-2.60681	-0.19953	-2.60681	-0.22779
-2.71088	-0.04708	-2.60895	-0.16293	-2.60925	-0.07361	-2.60925	-0.16714	-2.60956	-0.13123			-2.60925	-0.19992	-2.60895	-0.22819
-2.71454	-0.04759	-2.61169	-0.16354	-2.61139	-0.07379	-2.61139	-0.16806	-2.61139	-0.13193			-2.612	-0.20006	-2.61139	-0.23091
-2.71637	-0.04771	-2.61353	-0.16327	-2.61383	-0.07388	-2.61353	-0.16791	-2.61414	-0.13196			-2.61353	-0.20052	-2.61383	-0.22945
-2.71881	-0.04822	-2.61597	-0.16379	-2.61658	-0.07425	-2.61627	-0.16882	-2.61627	-0.13278			-2.61627	-0.20089	-2.61597	-0.22988
-2.72156	-0.04824	-2.61841	-0.16379	-2.61902	-0.07452	-2.61871	-0.16913	-2.61902	-0.13306			-2.61871	-0.20142	-2.6181	-0.23117
-2.72339	-0.04891	-2.62115	-0.16388	-2.62085	-0.07471	-2.62054	-0.16891	-2.62115	-0.13315			-2.62207	-0.20195	-2.62115	-0.23077
-2.72614	-0.04891	-2.6236	-0.16455	-2.6239	-0.07474	-2.6236	-0.16995	-2.62329	-0.13376			-2.6239	-0.20284	-2.6239	-0.23173
-2.72919	-0.04953	-2.62634	-0.16449	-2.62604	-0.07468	-2.62634	-0.16953	-2.62634	-0.13367			-2.62604	-0.20344	-2.62634	-0.23157
-2.73102	-0.04965	-2.62878	-0.16495	-2.62848	-0.07489	-2.62878	-0.1702	-2.62848	-0.13379			-2.62878	-0.2039	-2.62939	-0.23134
-2.73346	-0.04988	-2.63092	-0.16537	-2.63092	-0.07498	-2.63092	-0.17078	-2.63092	-0.13474			-2.63092	-0.20434	-2.63092	-0.233
-2.7359	-0.05029	-2.63367	-0.16528	-2.63367	-0.07498	-2.63397	-0.1705	-2.63336	-0.13464			-2.63367	-0.2047	-2.63397	-0.23343
-2.73834	-0.05029	-2.63611	-0.16589	-2.6358	-0.0752	-2.63611	-0.17148	-2.63611	-0.13483			-2.63641	-0.20503	-2.63611	-0.23349
-2.7417	-0.0509	-2.63824	-0.16592	-2.63794	-0.0755	-2.63824	-0.17191	-2.63885	-0.13522			-2.63855	-0.20536	-2.63824	-0.23459
-2.74353	-0.05096	-2.64069	-0.1658	-2.64099	-0.07565	-2.64038	-0.17142	-2.64069	-0.1355			-2.64069	-0.20563	-2.6413	-0.23386
-2.74536	-0.0513	-2.64343	-0.16653	-2.64343	-0.07568	-2.64343	-0.17258	-2.64313	-0.13562			-2.64343	-0.20616	-2.64252	-0.23502
-2.7478	-0.05182	-2.64618	-0.16687	-2.64526	-0.07581	-2.64557	-0.17319	-2.64526	-0.13553			-2.64587	-0.20679	-2.64587	-0.23694
-2.75055	-0.052	-2.64832	-0.16678	-2.64832	-0.07599	-2.64801	-0.17319	-2.64771	-0.13657			-2.64832	-0.20729	-2.64832	-0.23641
-2.75299	-0.05264	-2.65045	-0.16736	-2.65045	-0.07617	-2.65045	-0.17419	-2.65015	-0.13651			-2.65076	-0.20772	-2.65045	-0.23648
-2.75574	-0.05313	-2.6532	-0.16757	-2.65289	-0.07623	-2.6535	-0.17398	-2.65289	-0.13669			-2.65289	-0.20765	-2.6532	-0.23844
-2.75818	-0.05319	-2.65533	-0.16718	-2.65533	-0.07639	-2.65594	-0.1741	-2.65533	-0.1373			-2.65564	-0.20818	-2.65533	-0.23834
-2.76093	-0.05389	-2.65808	-0.16766	-2.65808	-0.07666	-2.65778	-0.17465	-2.65808	-0.13712			-2.65778	-0.20858	-2.65747	-0.23784
-2.76184	-0.05399	-2.65991	-0.16827	-2.66022	-0.07687	-2.65991	-0.17432	-2.66052	-0.1377			-2.66083	-0.20905	-2.6593	-0.23936
-2.7655	-0.05444	-2.66266	-0.16806	-2.66296	-0.07697	-2.66235	-0.17535	-2.66266	-0.13831			-2.66235	-0.20978	-2.66205	-0.23936
-2.76764	-0.0549	-2.66541	-0.16852	-2.66479	-0.07709	-2.66479	-0.17575	-2.6651	-0.13821			-2.6651	-0.21027	-2.66479	-0.2398
-2.76978	-0.05502	-2.66785	-0.16852	-2.66724	-0.07712	-2.66724	-0.17542	-2.66724	-0.1387			-2.66815	-0.21021	-2.66785	-0.24179
-2.77252	-0.05557	-2.67029	-0.16888	-2.66998	-0.07727	-2.67029	-0.17676	-2.66937	-0.13919			-2.66968	-0.21024	-2.66937	-0.24109
-2.77527	-0.05551	-2.67242	-0.16925	-2.67242	-0.07758	-2.67181	-0.17624	-2.67273	-0.13922			-2.67273	-0.21077	-2.67273	-0.24192
-2.7771	-0.05618	-2.67456	-0.1691	-2.67456	-0.07764	-2.67517	-0.17676	-2.67487	-0.13965			-2.67517	-0.2111	-2.67517	-0.24235
-2.77985	-0.05627	-2.67761	-0.16949	-2.67731	-0.07773	-2.67731	-0.17776	-2.677	-0.14011			-2.67731	-0.2114	-2.67731	-0.24278
-2.78259	-0.05679	-2.67975	-0.1698	-2.67975	-0.07803	-2.67975	-0.17664	-2.67975	-0.1398			-2.68005	-0.21177	-2.67914	-0.24328
-2.78381	-0.05731	-2.6825	-0.16995	-2.6825	-0.07819	-2.68219	-0.17795	-2.6828	-0.14035			-2.6825	-0.21196	-2.6825	-0.24325
-2.78717	-0.05737	-2.68524	-0.17023	-2.68463	-0.07855	-2.68494	-0.17822	-2.68463	-0.14099			-2.68433	-0.21236	-2.68494	-0.24371
-2.78992	-0.05786	-2.68646	-0.1705	-2.68646	-0.07849	-2.68738	-0.17786	-2.68677	-0.14063			-2.68799	-0.21286	-2.68707	-0.24533
-2.79205	-0.05823	-2.68951	-0.1702	-2.68951	-0.07852	-2.68951	-0.17947	-2.68951	-0.14056			-2.68982	-0.21429	-2.68921	-0.24593
-2.7948	-0.05835	-2.69165	-0.17062	-2.69165	-0.07861	-2.69196	-0.17892	-2.69135	-0.14148			-2.69165	-0.21551	-2.69196	-0.24543
-2.79663	-0.05905	-2.6944	-0.17068	-2.6947	-0.07889	-2.69501	-0.17944	-2.6944	-0.14166			-2.6944	-0.21608	-2.6944	-0.24626
-2.79968	-0.05899	-2.69684	-0.1705	-2.69714	-0.07907	-2.69684	-0.18057	-2.69684	-0.1416			-2.69714	-0.21641	-2.69684	-0.24669
-2.80182	-0.05988	-2.69928	-0.17096	-2.69958	-0.07901	-2.69928	-0.17987	-2.69928	-0.14221			-2.69958	-0.21674	-2.69867	-0.24679
-2.80426	-0.05997	-2.70172	-0.17126	-2.70203	-0.07932	-2.70203	-0.18097	-2.70142	-0.14218			-2.70172	-0.21721	-2.70111	-0.24782
-2.8067	-0.06079	-2.70386	-0.17142	-2.70416	-0.07974	-2.70416	-0.18091	-2.70416	-0.1423			-2.70416	-0.2176	-2.70447	-0.24898
-2.80975	-0.06079	-2.7066	-0.17166	-2.7066	-0.08002	-2.70721	-0.18088	-2.7066	-0.14297			-2.70691	-0.21777	-2.7066	-0.24915
-2.81189	-0.06152	-2.70935	-0.17172	-2.70935	-0.08002	-2.70874	-0.18164	-2.70905	-0.14267			-2.70874	-0.21807	-2.70905	-0.24905
-2.81403	-0.06161	-2.71149	-0.17184	-2.71179	-0.08014	-2.71088	-0.18082	-2.71149	-0.14325			-2.71118	-0.21837	-2.71149	-0.25064
-2.81647	-0.06238	-2.71332	-0.17212	-2.71393	-0.08054	-2.71393	-0.18225	-2.71393	-0.14395			-2.71393	-0.21857	-2.71393	-0.25097
-2.81891	-0.06238	-2.71637	-0.17215	-2.71667	-0.08054	-2.71637	-0.18234	-2.71667	-0.14352			-2.71667	-0.21903	-2.71576	-0.25117
-2.82104	-0.06302	-2.71912	-0.17221	-2.71912	-0.08066	-2.71851	-0.18292	-2.71881	-0.14438			-2.71881	-0.21963	-2.71912	-0.2516
-2.82318	-0.06308	-2.72156	-0.17261	-2.72186	-0.08078	-2.72156	-0.18384	-2.72156	-0.14441			-2.72156	-0.22059	-2.72156	-0.25237
-2.82623	-0.0639	-2.724	-0.17252	-2.72369	-0.0809	-2.724	-0.18298	-2.724	-0.14441			-2.72369	-0.22095	-2.72339	-0.25303
-2.82745	-0.0643	-2.72675	-0.17294	-2.72583	-0.08139	-2.72614	-0.1846	-2.72614	-0.1449			-2.72614	-0.22122	-2.72644	-0.25432
-2.83112	-0.06458	-2.72888	-0.17291	-2.72858	-0.08145	-2.72858	-0.18375	-2.72827	-0.14517			-2.72827	-0.22155	-2.72858	-0.25452
-2.83356	-0.06525	-2.73071	-0.17276	-2.73132	-0.08154	-2.73102	-0.18497	-2.73102	-0.1449			-2.73132	-0.22228	-2.73163	-0.25476
-2.836	-0.06525	-2.73346	-0.17349	-2.73346	-0.08157	-2.73346	-0.1853	-2.73315	-0.14563			-2.73346	-0.22278	-2.73346	-0.25588
-2.83783	-0.06592	-2.7356	-0.17352	-2.7359	-0.08176	-2.7359	-0.18454	-2.7356	-0.14566			-2.7359	-0.22351	-2.7359	-0.25661
-2.84058	-0.06665	-2.73804	-0.17325	-2.73834	-0.08203	-2.73865	-0.186	-2.73834	-0.14548			-2.73865	-0.22411	-2.73834	-0.25641
-2.84332	-0.06659	-2.74048	-0.17358	-2.74109	-0.08215	-2.74048	-0.18628	-2.74109	-0.14575			-2.74109	-0.22394	-2.74078	-0.25734
-2.84515	-0.06741	-2.74323	-0.17358	-2.74292	-0.08286	-2.74323	-0.18558	-2.74292	-0.14618			-2.74414	-0.22434	-2.74323	-0.25857
-2.8479	-0.06747	-2.74536	-0.17355	-2.74536	-0.08298	-2.74597	-0.18665	-2.74536	-0.14618			-2.74628	-0.22467	-2.74597	-0.25857
-2.85034	-0.0679	-2.74841	-0.1741	-2.74719	-0.08316	-2.74811	-0.1875	-2.74841	-0.1467			-2.74841	-0.22566	-2.74811	-0.25917
-2.85339	-0.06836	-2.75055	-0.17386	-2.75055	-0.08344	-2.75024	-0.18683	-2.75085	-0.14709			-2.75024	-0.22626	-2.75055	-0.25993
-2.85553	-0.06848	-2.75238	-0.17413	-2.75299	-0.08353	-2.75238	-0.18787	-2.7533	-0.14673			-2.7536	-0.22683	-2.75269	-0.26049
-2.85797	-0.06921	-2.75543	-0.17416	-2.75543	-0.08362	-2.75574	-0.18808	-2.75482	-0.14737			-2.75543	-0.22729	-2.75574	-0.26039
-2.86102	-0.06918	-2.75757	-0.1745	-2.75757	-0.08374	-2.75848	-0.18741	-2.75848	-0.14774			-2.75818	-0.22765	-2.75787	-0.26142
-2.86285	-0.0697	-2.76062	-0.17468	-2.76031	-0.08398	-2.76001	-0.18866	-2.76031	-0.14734			-2.76031	-0.22795	-2.76062	-0.26219
-2.8653	-0.06989	-2.76276	-0.17438	-2.76367	-0.08414	-2.76276	-0.189	-2.76276	-0.14801			-2.76306	-0.22835	-2.76306	-0.26295
-2.86774	-0.07071	-2.7655	-0.17441	-2.7655	-0.08426	-2.7655	-0.18851	-2.76459	-0.1474			-2.76489	-0.22858	-2.76611	-0.26361
-2.87048	-0.07053	-2.76733	-0.17493	-2.76764	-0.08453	-2.76764	-0.19006	-2.76825	-0.14767			-2.76794	-0.22888	-2.76733	-0.26507
-2.87292	-0.07138	-2.76947	-0.17456	-2.77039	-0.08511	-2.77039	-0.18973	-2.77008	-0.14825			-2.77008	-0.22928	-2.77039	-0.26567
-2.87506	-0.07141	-2.77222	-0.17499	-2.77283	-0.08527	-2.77252	-0.18951	-2.77283	-0.14798			-2.77283	-0.22974	-2.77252	-0.26567
-2.8775	-0.07227	-2.77527	-0.1749	-2.77466	-0.08521	-2.77496	-0.1908	-2.77527	-0.14813			-2.77496	-0.231	-2.77496	-0.26729
-2.88055	-0.07217	-2.7774	-0.17465	-2.77771	-0.08548	-2.7771	-0.19012	-2.7774	-0.14868			-2.7771	-0.2316	-2.7774	-0.26763
-2.88239	-0.07303	-2.78015	-0.17502	-2.77985	-0.08569	-2.78015	-0.19116	-2.78015	-0.14838			-2.78046	-0.23164	-2.77954	-0.26766
-2.88483	-0.07309	-2.78229	-0.17505	-2.78259	-0.08609	-2.78229	-0.19153	-2.78198	-0.14886			-2.78259	-0.2322	-2.78229	-0.26935
-2.88727	-0.07379	-2.78473	-0.17529	-2.78503	-0.08624	-2.78503	-0.19092	-2.78503	-0.14966			-2.78442	-0.2328	-2.78473	-0.27025
-2.89093	-0.07446	-2.78748	-0.17535	-2.78687	-0.08643	-2.78748	-0.1922	-2.78809	-0.14948			-2.78717	-0.23319	-2.78717	-0.26982
-2.89246	-0.07477	-2.78961	-0.17511	-2.78931	-0.08652	-2.78992	-0.19196	-2.789	-0.14944			-2.79053	-0.23406	-2.79022	-0.27041
-2.89398	-0.07571	-2.79205	-0.17502	-2.79266	-0.0867	-2.79266	-0.19183	-2.79236	-0.15057			-2.79236	-0.23502	-2.79266	-0.27234
-2.89734	-0.07556	-2.7948	-0.17532	-2.7948	-0.08704	-2.79449	-0.19321	-2.79449	-0.1503			-2.7948	-0.23499	-2.79419	-0.27174
-2.89948	-0.0766	-2.79724	-0.17523	-2.79663	-0.08719	-2.79694	-0.19226	-2.79724	-0.15027			-2.79663	-0.23565	-2.79633	-0.273
-2.90222	-0.07669	-2.79968	-0.17474	-2.79968	-0.08759	-2.79938	-0.19308	-2.79938	-0.15125			-2.79968	-0.23585	-2.79938	-0.2738
-2.90405	-0.07693	-2.80182	-0.17535	-2.80182	-0.0878	-2.80212	-0.19376	-2.80212	-0.15097			-2.80182	-0.23651	-2.80182	-0.27506
-2.90619	-0.07751	-2.80457	-0.17508	-2.80426	-0.08823	-2.80426	-0.19293	-2.80426	-0.15146			-2.80396	-0.23734	-2.80426	-0.27456
-2.90924	-0.07764	-2.80701	-0.17496	-2.8064	-0.08841	-2.8067	-0.19431	-2.80701	-0.15182			-2.80701	-0.23767	-2.80701	-0.27526
-2.91168	-0.07837	-2.80914	-0.17554	-2.80914	-0.08853	-2.80945	-0.19431	-2.80914	-0.15176			-2.80914	-0.23797	-2.80945	-0.27635
-2.91412	-0.07855	-2.81158	-0.17557	-2.81219	-0.08896	-2.81158	-0.19376	-2.81158	-0.15265			-2.81158	-0.2388	-2.81189	-0.27811
-2.91595	-0.07935	-2.81403	-0.17557	-2.81372	-0.08923	-2.81403	-0.19516	-2.81433	-0.15256			-2.81403	-0.23933	-2.81403	-0.27857
-2.91931	-0.07935	-2.81616	-0.17523	-2.81647	-0.08926	-2.81677	-0.19501	-2.81616	-0.15262			-2.81677	-0.23993	-2.81647	-0.28003
-2.92175	-0.08011	-2.8186	-0.17484	-2.81891	-0.08951	-2.81921	-0.19565	-2.81921	-0.15332			-2.8186	-0.24062	-2.81891	-0.2802
-2.92389	-0.07999	-2.82104	-0.17545	-2.82166	-0.08966	-2.82074	-0.19659	-2.82135	-0.15317			-2.82135	-0.24116	-2.82135	-0.28103
-2.92664	-0.08093	-2.82349	-0.17542	-2.82318	-0.09018	-2.8241	-0.19556	-2.82379	-0.15317			-2.82349	-0.24175	-2.8241	-0.28265
-2.92877	-0.08112	-2.82684	-0.17505	-2.82654	-0.09036	-2.82654	-0.19724	-2.82623	-0.15421			-2.82532	-0.24255	-2.82623	-0.28332
-2.93121	-0.08203	-2.82806	-0.17581	-2.82837	-0.09045	-2.82928	-0.19656	-2.82806	-0.15384			-2.82867	-0.24288	-2.82928	-0.28428
-2.93304	-0.08197	-2.83051	-0.1756	-2.83142	-0.09091	-2.83142	-0.19727	-2.83081	-0.1539			-2.83112	-0.24315	-2.83142	-0.28388
-2.9364	-0.08273	-2.83325	-0.17554	-2.83325	-0.09116	-2.83356	-0.19812	-2.83356	-0.15463			-2.83356	-0.24358	-2.83356	-0.28534
-2.93823	-0.08301	-2.8363	-0.1756	-2.83569	-0.09134	-2.8363	-0.19708	-2.836	-0.15482			-2.83569	-0.24388	-2.83569	-0.2868
-2.94098	-0.08347	-2.83813	-0.17493	-2.83783	-0.09177	-2.83875	-0.19882	-2.83875	-0.15475			-2.83844	-0.24401	-2.83875	-0.28736
-2.94373	-0.08389	-2.84088	-0.17557	-2.84058	-0.0921	-2.84088	-0.19879	-2.84058	-0.15524			-2.84058	-0.24517	-2.84027	-0.2873
-2.94556	-0.08392	-2.84332	-0.1756	-2.84332	-0.09232	-2.84363	-0.19928	-2.84363	-0.15591			-2.84363	-0.24593	-2.84332	-0.28836
-2.9483	-0.08493	-2.84637	-0.17484	-2.84576	-0.09277	-2.84546	-0.20047	-2.84576	-0.15555			-2.84576	-0.24679	-2.84546	-0.28909
-2.95135	-0.08487	-2.84821	-0.17542	-2.84851	-0.09286	-2.84851	-0.19934	-2.84882	-0.15616			-2.84851	-0.24699	-2.84882	-0.28968
-2.95288	-0.08578	-2.85095	-0.17606	-2.85126	-0.09277	-2.85095	-0.20078	-2.85065	-0.15695			-2.85065	-0.24752	-2.85065	-0.29035
-2.95593	-0.08597	-2.85309	-0.17548	-2.85278	-0.09341	-2.85309	-0.20102	-2.85339	-0.15649			-2.85309	-0.24829	-2.85309	-0.29134
-2.95868	-0.08624	-2.85614	-0.17587	-2.85583	-0.09375	-2.85583	-0.20038	-2.85522	-0.15744			-2.85583	-0.24902	-2.85583	-0.29197
-2.96021	-0.08707	-2.85797	-0.17593	-2.85797	-0.09409	-2.85797	-0.20212	-2.85797	-0.15775			-2.85797	-0.25034	-2.85797	-0.2927
-2.96295	-0.08734	-2.86072	-0.17596	-2.86011	-0.09433	-2.86072	-0.20239	-2.86041	-0.15738			-2.86072	-0.25194	-2.86072	-0.29376
-2.9657	-0.08838	-2.86316	-0.17609	-2.86285	-0.09454	-2.86285	-0.20197	-2.86346	-0.15836			-2.86285	-0.25303	-2.86346	-0.29466
-2.96783	-0.0881	-2.8656	-0.17542	-2.8653	-0.09482	-2.8653	-0.20355	-2.8653	-0.15836			-2.8653	-0.25306	-2.8656	-0.29499
-2.97028	-0.08911	-2.86774	-0.17593	-2.86774	-0.09506	-2.86774	-0.20285	-2.86743	-0.1582			-2.86743	-0.25409	-2.86713	-0.29612
-2.97241	-0.08942	-2.87018	-0.17596	-2.86987	-0.09555	-2.87018	-0.20337	-2.87048	-0.15952			-2.87018	-0.25509	-2.87048	-0.29738
-2.97516	-0.09058	-2.87262	-0.17563	-2.87354	-0.0957	-2.87262	-0.20444	-2.87201	-0.15967			-2.87262	-0.25505	-2.87262	-0.29788
-2.97852	-0.09055	-2.87506	-0.17612	-2.87506	-0.09576	-2.87506	-0.2034	-2.87476	-0.15948			-2.87537	-0.25568	-2.87445	-0.29867
-2.97974	-0.09152	-2.87842	-0.17545	-2.87781	-0.09644	-2.8775	-0.20502	-2.87781	-0.16025			-2.8775	-0.25638	-2.8775	-0.29993
-2.98248	-0.09134	-2.87933	-0.17599	-2.87964	-0.09659	-2.88025	-0.20425	-2.87964	-0.16052			-2.88025	-0.25731	-2.88025	-0.30096
-2.98492	-0.09213	-2.88269	-0.17657	-2.88269	-0.09692	-2.88239	-0.20517	-2.88208	-0.16034			-2.883	-0.25807	-2.88269	-0.30143
-2.98767	-0.09216	-2.88452	-0.17606	-2.88544	-0.0972	-2.88513	-0.20578	-2.88513	-0.16071			-2.88452	-0.25877	-2.88483	-0.30249
-2.99011	-0.09311	-2.88696	-0.17624	-2.88727	-0.09747	-2.88696	-0.20505	-2.88757	-0.1618			-2.88757	-0.2588	-2.88818	-0.30338
-2.99225	-0.09317	-2.88971	-0.17661	-2.88971	-0.09769	-2.89032	-0.20676	-2.8891	-0.16168			-2.89001	-0.25957	-2.88971	-0.30455
-2.99469	-0.09381	-2.89246	-0.17621	-2.89185	-0.09851	-2.89215	-0.207	-2.89246	-0.16199			-2.89215	-0.26016	-2.89215	-0.30537
-2.99652	-0.09473	-2.8952	-0.17664	-2.89459	-0.09888	-2.8949	-0.20648	-2.89459	-0.16309			-2.89459	-0.26066	-2.89429	-0.30581
-2.99957	-0.09482	-2.89734	-0.17654	-2.89673	-0.09943	-2.89673	-0.20816	-2.89703	-0.16254			-2.89673	-0.26159	-2.89673	-0.3068
--	--	-2.89978	-0.17654	-2.89978	-0.0997	-2.89917	-0.20877	-2.89917	-0.16284			-2.89978	-0.26238	-2.89978	-0.30806
--	--	-2.90161	-0.17682	-2.90222	-0.10004	-2.90192	-0.20761	-2.90192	-0.16403			-2.90192	-0.26278	-2.90161	-0.30916
--	--	-2.90436	-0.17661	-2.90405	-0.10043	-2.90436	-0.20941	-2.90497	-0.1636			-2.90466	-0.26321	-2.90466	-0.31025
--	--	-2.90649	-0.17706	-2.90741	-0.10071	-2.9068	-0.20944	-2.9071	-0.1644			-2.9071	-0.26374	-2.9068	-0.31098
--	--	-2.90924	-0.17715	-2.90863	-0.10147	-2.90924	-0.20901	-2.90955	-0.16498			-2.90894	-0.26471	-2.90955	-0.31151
--	--	-2.91168	-0.17673	-2.91138	-0.10159	-2.91138	-0.21075	-2.91138	-0.16501			-2.91107	-0.26593	-2.91168	-0.31257
--	--	-2.91443	-0.17725	-2.91443	-0.10162	-2.91443	-0.21075	-2.91412	-0.16595			-2.91443	-0.26656	-2.91382	-0.31413
--	--	-2.91626	-0.17764	-2.91626	-0.10196	-2.91656	-0.21127	-2.91687	-0.16586			-2.91626	-0.2671	-2.91687	-0.31489
--	--	-2.91931	-0.17773	-2.91901	-0.10245	-2.91931	-0.21283	-2.91931	-0.16574			-2.91992	-0.26812	-2.9187	-0.31546
--	--	-2.92084	-0.17825	-2.92114	-0.10275	-2.92145	-0.2117	-2.92175	-0.16641			-2.92175	-0.26889	-2.92175	-0.31642
--	--	-2.92389	-0.17755	-2.92389	-0.10318	-2.92389	-0.21362	-2.92419	-0.16678			-2.92419	-0.26985	-2.92419	-0.31795
--	--	-2.92603	-0.17838	-2.92694	-0.10327	-2.92633	-0.21344	-2.92603	-0.16687			-2.92664	-0.27028	-2.92664	-0.31898
--	--	-2.92847	-0.17822	-2.92847	-0.10364	-2.92847	-0.21387	-2.92877	-0.1673			-2.92969	-0.27084	-2.92877	-0.31961
--	--	-2.93121	-0.1785	-2.93121	-0.10394	-2.93121	-0.21555	-2.93121	-0.16776			-2.93182	-0.2721	-2.93182	-0.3208
--	--	-2.93427	-0.17886	-2.93365	-0.10406	-2.93365	-0.21442	-2.93335	-0.16833			-2.93396	-0.273	-2.93365	-0.32229
--	--	-2.93701	-0.17825	-2.9364	-0.10455	-2.93701	-0.21609	-2.9364	-0.16809			-2.9364	-0.27373	-2.93671	-0.32339
--	--	-2.93854	-0.17905	-2.93823	-0.10477	-2.93884	-0.21606	-2.93854	-0.16891			-2.93854	-0.27413	-2.93945	-0.32425
--	--	-2.94159	-0.17862	-2.94067	-0.10538	-2.94098	-0.216	-2.94128	-0.16986			-2.94098	-0.27472	-2.94098	-0.32498
--	--	-2.94281	-0.17892	-2.94342	-0.10605	-2.94373	-0.21783	-2.94312	-0.16949			-2.94342	-0.27549	-2.94342	-0.32597
--	--	-2.94556	-0.1788	-2.94556	-0.10632	-2.94556	-0.21722	-2.94617	-0.17026			-2.94617	-0.27615	-2.94586	-0.32674
--	--	-2.9483	-0.17926	-2.94922	-0.10657	-2.948	-0.21762	-2.9483	-0.17072			-2.948	-0.27701	-2.948	-0.32962
--	--	-2.95044	-0.1795	-2.95074	-0.10672	-2.95105	-0.21909	-2.95044	-0.17023			-2.95044	-0.27744	-2.95105	-0.33042
--	--	-2.9538	-0.17917	-2.95319	-0.10718	-2.95319	-0.21832	-2.95349	-0.17117			-2.95349	-0.27817	-2.95319	-0.33151
--	--	-2.95593	-0.18021	-2.95563	-0.10767	-2.95624	-0.21921	-2.95624	-0.17151			-2.95563	-0.279	-2.95593	-0.33251
--	--	-2.95807	-0.17966	-2.95898	-0.10828	-2.95837	-0.22049	-2.95807	-0.17169			-2.95807	-0.27953	-2.95776	-0.3335
--	--	-2.96082	-0.18027	-2.96021	-0.1084	-2.96082	-0.21957	-2.96021	-0.17252			-2.96082	-0.28013	-2.9599	-0.3345
--	--	-2.96295	-0.18039	-2.96265	-0.10864	-2.96295	-0.22131	-2.96265	-0.17252			-2.96295	-0.28073	-2.96326	-0.33559
--	--	-2.96509	-0.1813	-2.9657	-0.10913	-2.966	-0.22101	-2.9657	-0.17297			-2.96509	-0.28149	-2.9657	-0.33692
--	--	-2.96814	-0.18124	-2.96814	-0.10971	-2.96783	-0.22177	-2.96722	-0.17374			-2.96844	-0.28252	-2.96844	-0.33831
--	--	-2.97058	-0.18106	-2.97028	-0.11002	-2.97058	-0.22296	-2.97058	-0.17371			-2.96967	-0.28285	-2.97058	-0.33868
--	--	-2.97241	-0.18167	-2.97302	-0.11008	-2.97302	-0.22269	-2.97302	-0.17395			-2.97302	-0.28375	-2.97333	-0.33961
--	--	-2.97546	-0.18134	-2.97516	-0.11035	-2.97485	-0.2244	-2.97546	-0.17511			-2.97485	-0.28484	-2.97546	-0.34083
--	--	-2.9776	-0.18234	-2.9776	-0.11102	-2.9776	-0.22375	-2.97821	-0.17523			-2.97791	-0.28587	-2.9776	-0.34236
--	--	-2.98004	-0.18149	-2.98065	-0.11176	-2.98035	-0.22525	-2.98035	-0.17523			-2.98065	-0.28673	-2.97943	-0.34362
--	--	-2.98248	-0.18283	-2.98248	-0.11212	-2.98279	-0.22495	-2.98309	-0.17639			-2.98248	-0.28706	-2.98248	-0.34432
--	--	-2.98492	-0.1821	-2.98523	-0.11249	-2.98523	-0.22586	-2.98553	-0.17654			-2.98431	-0.28796	-2.98492	-0.34535
--	--	-2.98767	-0.18262	-2.98737	-0.1127	-2.98676	-0.22653	-2.98676	-0.17654			-2.98767	-0.28915	-2.98767	-0.34684
--	--	-2.99042	-0.18301	-2.9892	-0.11307	-2.9895	-0.22565	-2.9895	-0.17767			-2.98981	-0.29032	-2.99011	-0.3479
--	--			-2.99225	-0.11353	-2.99225	-0.22794	-2.99255	-0.17752			--	--	-2.99255	-0.34853
--	--			-2.995	-0.11377	-2.9953	-0.22733	-2.99469	-0.17783			--	--	-2.99469	-0.34976
--	--			-2.99744	-0.11429	-2.99713	-0.22849	-2.99683	-0.17892			--	--	-2.99683	-0.35138
--	--			-2.99927	-0.11496	-2.99988	-0.22964	-2.99957	-0.1788			--	--	-2.99896	-0.35284
--	--
--	--
--	--
--	--
--	--
--	--
--	--
--	--
--	--
--	--
--	--
--	--
--	--
--	--
--	--
--	--
--	--
--	--
--	--
--	--
--	--
--	--
--	--
--	--
--	--
--	--
--	--
--	--
--	--
--	--
--	--
--	--
--	--
--	--
--	--
--	--
--	--
--	--
--	--
--	--
--	--
--	--
--	--
--	--
--	--
--	--
--	--
--	--
--	--
--	--
--	--
--	--
--	--
--	--
--	--
--	--
--	--
--	--
--	--
--	--
--	--
--	--
--	--
--	--
--	--
--	--
--	--
--	--
--	--
--	--
--	--
--	--
--	--
--	--
--	--
--	--
--	--
--	--
--	--
--	--
--	--
--	--
--	--
--	--
--	--
--	--
--	--
--	--
--	--
--	--
--	--
--	--
--	--
--	--
--	--
--	--
--	--
--	--
--	--
--	--
--	--
--	--
--	--
--	--
--	--
--	--
--	--
--	--
--	--
--	--
--	--
--	--
--	--
--	--
--	--
--	--
--	--
--	--
--	--
--	--
--	--
--	--
--	--
--	--
--	--
--	--
--	--
--	--
--	--
--	--
--	--
--	--
--	--
--	--
--	--
--	--
--	--
--	--
--	--
--	--
--	--
--	--
--	--
--	--
--	--
--	--
--	--
--	--
--	--
--	--
--	--
--	--
--	--
--	--
--	--
--	--
--	--
--	--
--	--
--	--
--	--
--	--
--	--
--	--
--	--
--	--
--	--
--	--
--	--
--	--
--	--
--	--
--	--
--	--
--	--
--	--
--	--
--	--
--	--
--	--
--	--
--	--
--	--
--	--
--	--
--	--
--	--
--	--
--	--
--	--
--	--
--	--
--	--
--	--
--	--
--	--
--	--
--	--
--	--
--	--
--	--
--	--
--	--
--	--
--	--
--	--
--	--
--	--
--	--
--	--
--	--
--	--
--	--
--	--
--	--
--	--
--	--
--	--
--	--
--	--
--	--
--	--
--	--
--	--
--	--
--	--
--	--
--	--
--	--
--	--
--	--
--	--
--	--
--	--
--	--
--	--
--	--
--	--
--	--
--	--
--	--
--	--
--	--
--	--
--	--
--	--
--	--
--	--
--	--
--	--
--	--
--	--
--	--
--	--
--	--
--	--
--	--
--	--
--	--
--	--
--	--
--	--
--	--
--	--
--	--
--	--
--	--
--	--
--	--
--	--
--	--
--	--
--	--
--	--
--	--
--	--
--	--
--	--
--	--
--	--
--	--
--	--
--	--
--	--
--	--
--	--
--	--
--	--
--	--
--	--
--	--
--	--
--	--
--	--
--	--
--	--
--	--
--	--
--	--
--	--
--	--
--	--
--	--
--	--
--	--
--	--
--	--
--	--
--	--
--	--
--	--
--	--
--	--
--	--
--	--
--	--
--	--
--	--
--	--
--	--
--	--
--	--
--	--
--	--
--	--
--	--
--	--
--	--
--	--
--	--
--	--
--	--
--	--
--	--
--	--
--	--
--	--
--	--
--	--
--	--
--	--
--	--
--	--
--	--
--	--
--	--
--	--
--	--
--	--
--	--
--	--
--	--
--	--
--	--
--	--
--	--
--	--
--	--
--	--
--	--
--	--
--	--
--	--
--	--
--	--
--	--
--	--
--	--
--	--
--	--
--	--
--	--
--	--
--	--
--	--
--	--
--	--
--	--
--	--
--	--
--	--
--	--
--	--
--	--
--	--
--	--
--	--
--	--
--	--
--	--
--	--
--	--
--	--
--	--
--	--
--	--
--	--
--	--
--	--
--	--
--	--
--	--
--	--
--	--
--	--
--	--
--	--
--	--
--	--
--	--
--	--
--	--
--	--
--	--
--	--
--	--
--	--
--	--
--	--
--	--
--	--
--	--
--	--
--	--
--	--
--	--
--	--
--	--
--	--
--	--
--	--
--	--
--	--
--	--
--	--
--	--
--	--
--	--
--	--
--	--
--	--
--	--
--	--
--	--
--	--
--	--
--	--
--	--
--	--
--	--
--	--
--	--
--	--
--	--
--	--
--	--
--	--
--	--
--	--
--	--
--	--
--	--
--	--
--	--
--	--
--	--
--	--
--	--
--	--
--	--
--	--
--	--
--	--
--	--
--	--
--	--
--	--
--	--
--	--
--	--
--	--
--	--
--	--
--	--
--	--
--	--
--	--
--	--
--	--
--	--
--	--
--	--
--	--
--	--
--	--
--	--
--	--
--	--
--	--
--	--
--	--
--	--
--	--
--	--
--	--
--	--
--	--
--	--
--	--
--	--
--	--
--	--
--	--
--	--
--	--
--	--
--	--
--	--
--	--
--	--
--	--
--	--
--	--
--	--
--	--
--	--
--	--
--	--
--	--
--	--
--	--
--	--
--	--
--	--
--	--
--	--
--	--
--	--
--	--
--	--
--	--
--	--
--	--
--	--
--	--
--	--
--	--
--	--
--	--
--	--
--	--
--	--
--	--
--	--
--	--
--	--
--	--
--	--
--	--
--	--
--	--
--	--
--	--
--	--
--	--
--	--
--	--
--	--
--	--
--	--
--	--
--	--
--	--
--	--
--	--
--	--
--	--
--	--
--	--
--	--
--	--
--	--
--	--
--	--
--	--
--	--
--	--
--	--
--	--
--	--
--	--
--	--
--	--
--	--
--	--
--	--
--	--
--	--
--	--
--	--
--	--
--	--
--	--
--	--
--	--
--	--
--	--
--	--
--	--
--	--
--	--
--	--
--	--
--	--
--	--
--	--
--	--
--	--
--	--
--	--
--	--
--	--
--	--
--	--
--	--
--	--
--	--
--	--
--	--
--	--
--	--
--	--
--	--
--	--
--	--
--	--
--	--
--	--
--	--
--	--
--	--
--	--
--	--
--	--
--	--
--	--
--	--
--	--
--	--
--	--
--	--
--	--
--	--
--	--
--	--
--	--
--	--
--	--
--	--
--	--
--	--
--	--
--	--
--	--
--	--
--	--
--	--
--	--
--	--
--	--
--	--
--	--
--	--
--	--
--	--
--	--
--	--
--	--
--	--
--	--
--	--
--	--
--	--
--	--
--	--
--	--
--	--
--	--
--	--
--	--
--	--
--	--
--	--
--	--
--	--
--	--
--	--
--	--
--	--
--	--
--	--
--	--
--	--
--	--
--	--
--	--
--	--
--	--
--	--
--	--
--	--
--	--
--	--
--	--
--	--
--	--
--	--
--	--
--	--
--	--
--	--
--	--
--	--
--	--
--	--
--	--
--	--
--	--
--	--
--	--
--	--
--	--
--	--
--	--
--	--
--	--
--	--
--	--
--	--
--	--
--	--
--	--
--	--
--	--
--	--
--	--
--	--
--	--
--	--
--	--
--	--
--	--
--	--
--	--
--	--
--	--
--	--
--	--
--	--
--	--
--	--
--	--
--	--
--	--
--	--
--	--
--	--
--	--
[truncated: 460 more rows]

## Sheet: Fig. 3c
35 degree	35 degree	35 degree	50 degree	50 degree	50 degree	20 degree	20 degree	20 degree
Current density (mA/cm2)	Cell voltage (V)	Err	Current density (mA/cm2)	Cell voltage (V)	Err	Current density (mA/cm2)	Cell voltage (V)	Err
80	2	0.05	80	1.76	0.02	80	2.12	0.04
100	2.21	0.06	100	1.81	0.04	100	2.41	0.02
120	2.3	0.04	120	2.08	0.02	120	2.65	0.05
140	2.43	0.06	140	2.26	0.04	140	2.85	0.08
160	2.55	0.03	160	2.4	0.03	--

## Sheet: Fig. 3d-3e
Fig. 3d
Current density (mA/cm2)	H2	Err	C2H4	Err	CO	Err	EtOH	Err	n-PrOH	Err	Acetate	Err
80	45.99	2.3	33.85	0.8	8.28	0.8	4.77	0.24	3.22	0.16	2.84	0.99
100	35.52	1.8	43.46	3.1	12.01	1.8	5.99	0.82	2.18	0.09	2.22	0.83
120	39.83	1.1	41.02	2.1	11.11	1.2	5.55	0.19	1.31	0.12	2.04	0.73
140	48.3	4.7	38.62	1.5	6.6	2.4	5.12	0.05	1.55	0.03	2.24	0.28
160	54.72	4.4	34.13	1.7	3.95	1.9	4.15	0.22	1.14	0.01	1.96	0.44
Fig. 3e
Current density (mA/cm2)	Gluconate	Err	Glucuronate	Err	Glucarate	Err	Formate	Err	Oxygen	Err
80	38	0.4	25.3	3.2	5.6	0.2	8.3	1.1	0.8	0.2
100	49	0.2	15.9	1.8	5.8	0.9	4.4	0.3	0.6	0.2
120	49	1.5	13.8	1.3	6.1	1.2	5.2	1.4	0.2	0.1
140	58	1.2	8.2	2.1	3.6	0.4	4.9	1	2.9	0.4
160	59	3.1	3.2	0.1	2.2	0.4	2.5	0.9	2.8	0.2

## Sheet: Fig. 3f-3h
Fig. 3f
Current density (mA/cm2)	O2	Err	CO2	Err
80	0.0024	0.0007	0.597	0.033
100	0.003	0.0007	0.748	0.045
120	0.00099	0.0004	0.9	0.01
140	0.01474	0.002	0.995	0.06
160	0.01643	0.001	1.23	0.09
Fig. 3g
Current density (mA/cm2)	Recover efficiency	Purity
80	1.0348	0.99598
100	1.03668	0.99599
120	1.03988	0.9989
140	0.985	0.98518
160	1.0653	0.98664
Fig. 3h
Current density (mA/cm2)	20	35	50
80	65.8	69	88.1
100	76.3	82.9	91
120	72.6	86.6	92
140	81.4	81.1	93.5
160		88.6	92.8

## Sheet: Fig. 4a-4b
Fig. 4a
Flow rate (sccm/cm2)	H2	CO	C2H4	CH4	EtOH	Acetate	n-Propanol	Gluconate	Gulucoronate	Glucarate	Formate
0.18	46.1	5.1	25.7	4.8	5.8	1.3	1.1	57.6	15.6	6.5	6.6
0.36	42.1	7.3	32.6	3.7	9.1	1.4	1.8	52.9	13.1	6.3	7.1
0.96	37.6	8.1	36.3	2.3	10.4	1.6	1.9	55	12.7	5.8	5.9
1.46	33.2	9.3	39.4	1.5	10.9	1.6	1.8	56.9	14.4	5.9	6
Fig. 4b
Flow rate (sccm/cm2)	Total SPU	CO2-to-ethylene
0.18	75.3	36
0.36	48	23
0.96	20.3	9.5
1.46	14.4	6.8

## Sheet: Fig. 4c
	V-t curve			FEs
Time (hour)	Voltage (V)			Time (th hour)	H2	CO	C2H4	CH4	EtOH	Acetate	n-propanol	Gluconate	Glucuronate	Glucarate	Formate	O2
0.00167	-1.8399			15	42.2	7.1	32.2	3.4	8.4	3.5	1.1	49.7	14.4	8.1	7.6	1.12
0.00306	-1.83411			28	42.9	6.7	32.7	3.6	9.1	1.9	1.2	47.3	12.8	8.9	8.2	0.86
0.00445	-1.82892			42	43.6	6.1	31.3	3.8	9.4	2.5	1.1	45	13.5	9.5	8.1	0.77
0.00584	-1.82373			56	44.1	5.8	30.8	4.1	8.6	1.8	1	52.5	13.4	10.3	8.4	0.8
0.00723	-1.81976			71	44.5	5.6	30.1	4.4	9.1	1.6	0.9	45	13.8	11.6	7.2	0.92
0.00862	-1.81519
0.01	-1.81183			Carbon ultilization
0.01139	-1.80969			Time (th hour)	Carbon ultilization(%)
0.01278	-1.80817			15	48
0.01417	-1.80573			28	46.4
0.01556	-1.80328			42	44.9
0.01695	-1.80145			56	42.6
0.01834	-1.79993			71	41.7
0.01973	-1.79901
0.02112	-1.7981
0.0225	-1.79688
0.02389	-1.79596
0.02528	-1.79596
0.02667	-1.79565
0.02806	-1.79565
0.02945	-1.79474
0.03084	-1.79443
0.03223	-1.79413
0.03362	-1.79413
0.035	-1.79382
0.03639	-1.79321
0.03778	-1.79291
0.03917	-1.79291
0.04056	-1.79291
0.04195	-1.7926
0.04334	-1.7923
0.04473	-1.79779
0.04612	-1.78864
0.0475	-1.78802
0.04889	-1.78864
0.05028	-1.78925
0.05167	-1.78925
0.05306	-1.78986
0.05445	-1.78986
0.05584	-1.78955
0.05723	-1.78925
0.05862	-1.78955
0.06	-1.78986
0.06139	-1.78955
0.06278	-1.78925
0.06417	-1.78925
0.06556	-1.78955
0.06695	-1.78802
0.06834	-1.78772
0.06973	-1.78833
0.07112	-1.78833
0.0725	-1.78925
0.07389	-1.78955
0.07528	-1.78955
0.07667	-1.78955
0.07806	-1.78986
0.07945	-1.79016
0.08084	-1.78955
0.08223	-1.78986
0.08362	-1.79047
0.085	-1.79077
0.08639	-1.79077
0.08778	-1.79077
0.08917	-1.79108
0.09056	-1.79108
0.09195	-1.79138
0.09334	-1.79108
0.09473	-1.79047
0.09612	-1.78986
0.0975	-1.79016
0.09889	-1.79016
0.10028	-1.78955
0.10167	-1.79108
0.10306	-1.78864
0.10445	-1.78467
0.10584	-1.7865
0.10723	-1.78802
0.10862	-1.78864
0.11	-1.78955
0.11139	-1.78955
0.11278	-1.78955
0.11417	-1.78955
0.11556	-1.78986
0.11695	-1.78986
0.11834	-1.78925
0.11973	-1.78925
0.12112	-1.78955
0.1225	-1.78894
0.12389	-1.78833
0.12528	-1.78864
0.12667	-1.78894
0.12806	-1.78864
0.12945	-1.78802
0.13084	-1.78833
0.13223	-1.78864
0.13362	-1.78925
0.135	-1.78925
0.13639	-1.78955
0.13778	-1.78955
0.13917	-1.79016
0.14056	-1.79077
0.14195	-1.79016
0.14334	-1.79291
0.14473	-1.79535
0.14612	-1.79504
0.1475	-1.79169
0.14889	-1.79016
0.15028	-1.79047
0.15167	-1.79077
0.15306	-1.78925
0.15445	-1.79077
0.15584	-1.78925
0.15723	-1.78864
0.15862	-1.78894
0.16	-1.78894
0.16139	-1.78894
0.16278	-1.78955
0.16417	-1.79047
0.16556	-1.78894
0.16695	-1.78864
0.16834	-1.78833
0.16973	-1.78833
0.17112	-1.78741
0.1725	-1.78711
0.17389	-1.78864
0.17528	-1.7981
0.17667	-1.79138
0.17806	-1.78986
0.17945	-1.78864
0.18084	-1.78955
0.18223	-1.78802
0.18362	-1.78864
0.185	-1.7746
0.18639	-1.78253
0.18778	-1.78589
0.18917	-1.7868
0.19056	-1.78741
0.19195	-1.78864
0.19334	-1.78925
0.19473	-1.78925
0.19612	-1.78925
0.1975	-1.78833
0.19889	-1.78864
0.20028	-1.78894
0.20167	-1.78864
0.20306	-1.78772
0.20445	-1.78833
0.20584	-1.78986
0.20723	-1.78925
0.20862	-1.78955
0.21	-1.79016
0.21139	-1.79077
0.21278	-1.78986
0.21417	-1.79108
0.21556	-1.79077
0.21695	-1.79138
0.21834	-1.79077
0.21973	-1.79077
0.22112	-1.79138
0.2225	-1.79199
0.22389	-1.79199
0.22528	-1.79108
0.22667	-1.79108
0.22806	-1.79077
0.22945	-1.79108
0.23084	-1.79169
0.23223	-1.79291
0.23362	-1.79291
0.235	-1.7926
0.23639	-1.7926
0.23778	-1.7926
0.23917	-1.79321
0.24056	-1.79199
0.24195	-1.79169
0.24334	-1.7923
0.24473	-1.7926
0.24612	-1.79169
0.2475	-1.79169
0.24889	-1.79199
0.25028	-1.79321
0.25167	-1.79291
0.25306	-1.7926
0.25445	-1.79352
0.25584	-1.79413
0.25723	-1.79382
0.25862	-1.79504
0.26	-1.79565
0.26139	-1.79626
0.26278	-1.79565
0.26417	-1.79565
0.26556	-1.79657
0.26695	-1.79688
0.26834	-1.79657
0.26973	-1.79626
0.27112	-1.79657
0.2725	-1.79657
0.27389	-1.79657
0.27528	-1.79657
0.27667	-1.79657
0.27806	-1.79688
0.27945	-1.79657
0.28084	-1.79626
0.28223	-1.79718
0.28362	-1.79749
0.285	-1.79688
0.28639	-1.79718
0.28778	-1.79749
0.28917	-1.7981
0.29056	-1.79779
0.29195	-1.7981
0.29334	-1.79871
0.29473	-1.79932
0.29612	-1.7984
0.2975	-1.7984
0.29889	-1.79901
0.30028	-1.79962
0.30167	-1.79901
0.30306	-1.79901
0.30445	-1.79901
0.30584	-1.79932
0.30723	-1.7981
0.30862	-1.7981
0.31	-1.79901
0.31139	-1.79932
0.31278	-1.79932
0.31417	-1.79932
0.31556	-1.79993
0.31695	-1.80023
0.31834	-1.79993
0.31973	-1.79962
0.32112	-1.79932
0.3225	-1.79962
0.32389	-1.79932
0.32528	-1.79993
0.32667	-1.80054
0.32806	-1.80084
0.32945	-1.79993
0.33084	-1.80206
0.33223	-1.80969
0.33362	-1.80481
0.335	-1.80481
0.33639	-1.80237
0.33778	-1.80176
0.33917	-1.80176
0.34056	-1.80176
0.34195	-1.80389
0.34334	-1.78864
0.34473	-1.79321
0.34612	-1.7981
0.3475	-1.79993
0.34889	-1.80023
0.35028	-1.79932
0.35167	-1.79962
0.35306	-1.80054
0.35445	-1.80054
0.35584	-1.80054
0.35723	-1.80084
0.35862	-1.80145
0.36	-1.80145
0.36139	-1.80145
0.36278	-1.80206
0.36417	-1.80237
0.36556	-1.80206
0.36695	-1.80084
0.36834	-1.80115
0.36973	-1.80206
0.37112	-1.80115
0.3725	-1.80115
0.37389	-1.80176
0.37528	-1.80267
0.37667	-1.80206
0.37806	-1.80237
0.37945	-1.80328
0.38084	-1.80237
0.38223	-1.80145
0.38362	-1.80145
0.385	-1.80267
0.38639	-1.80328
0.38778	-1.80267
0.38917	-1.80206
0.39056	-1.80206
0.39195	-1.80206
0.39334	-1.80206
0.39473	-1.80206
0.39612	-1.80206
0.3975	-1.80237
0.39889	-1.80145
0.40028	-1.80176
0.40167	-1.80267
0.40306	-1.80298
0.40445	-1.80298
0.40584	-1.80298
0.40723	-1.80328
0.40862	-1.80359
0.41	-1.80328
0.41139	-1.80359
0.41278	-1.80389
0.41417	-1.8042
0.41556	-1.8045
0.41695	-1.8045
0.41834	-1.8045
0.41973	-1.8042
0.42112	-1.80389
0.4225	-1.8045
0.42389	-1.80481
0.42528	-1.80481
0.42667	-1.8045
0.42806	-1.8045
0.42945	-1.80481
0.43084	-1.80542
0.43223	-1.80511
0.43362	-1.80511
0.435	-1.8045
0.43639	-1.8045
0.43778	-1.8045
0.43917	-1.8045
0.44056	-1.80511
0.44195	-1.80511
0.44334	-1.80481
0.44473	-1.80542
0.44612	-1.80542
0.4475	-1.80542
0.44889	-1.80542
0.45028	-1.80573
0.45167	-1.80634
0.45306	-1.80634
0.45445	-1.80664
0.45584	-1.80664
0.45723	-1.80695
0.45862	-1.80695
0.46	-1.80725
0.46139	-1.80756
0.46278	-1.80756
0.46417	-1.80695
0.46556	-1.80664
0.46695	-1.80725
0.46834	-1.80725
0.46973	-1.80695
0.47112	-1.80725
0.4725	-1.80756
0.47389	-1.80725
0.47528	-1.80725
0.47667	-1.80725
0.47806	-1.80786
0.47945	-1.80725
0.48084	-1.80756
0.48223	-1.80817
0.48362	-1.80878
0.485	-1.80847
0.48639	-1.80878
0.48778	-1.80908
0.48917	-1.80969
0.49056	-1.80939
0.49195	-1.80969
0.49334	-1.8103
0.49473	-1.8103
0.49612	-1.80969
0.4975	-1.80969
0.49889	-1.81
0.50028	-1.8103
0.50167	-1.81
0.50306	-1.8103
0.50445	-1.81061
0.50584	-1.81091
0.50723	-1.81061
0.50862	-1.81091
0.51	-1.81122
0.51139	-1.81183
0.51278	-1.81152
0.51417	-1.81183
0.51556	-1.81213
0.51695	-1.81213
0.51834	-1.81244
0.51973	-1.81213
0.52112	-1.81244
0.5225	-1.81305
0.52389	-1.81335
0.52528	-1.81335
0.52667	-1.81305
0.52806	-1.81335
0.52945	-1.81366
0.53084	-1.81366
0.53223	-1.81396
0.53362	-1.81458
0.535	-1.81427
0.53639	-1.81427
0.53778	-1.81458
0.53917	-1.81519
0.54056	-1.81519
0.54195	-1.81671
0.54334	-1.81702
0.54473	-1.81671
0.54612	-1.81671
0.5475	-1.81641
0.54889	-1.82037
0.55028	-1.82068
0.55167	-1.82007
0.55306	-1.81732
0.55445	-1.8161
0.55584	-1.81641
0.55723	-1.81641
0.55862	-1.81641
0.56	-1.81335
0.56139	-1.80328
0.56278	-1.81
0.56417	-1.81396
0.56556	-1.8158
0.56695	-1.81702
0.56834	-1.81732
0.56973	-1.81732
0.57112	-1.81732
0.5725	-1.81763
0.57389	-1.81793
0.57528	-1.81763
0.57667	-1.81793
0.57806	-1.81824
0.57945	-1.81854
0.58084	-1.81824
0.58223	-1.81854
0.58362	-1.81915
0.585	-1.81915
0.58639	-1.81854
0.58778	-1.81854
0.58917	-1.81915
0.59056	-1.81885
0.59195	-1.81854
0.59334	-1.81854
0.59473	-1.81915
0.59612	-1.81915
0.5975	-1.81976
0.59889	-1.82037
0.60028	-1.82037
0.60167	-1.82007
0.60306	-1.82068
0.60445	-1.82068
0.60584	-1.82129
0.60723	-1.82037
0.60862	-1.82068
0.61	-1.82098
0.61139	-1.82129
0.61278	-1.82098
0.61417	-1.82098
0.61556	-1.82037
0.61695	-1.82037
0.61834	-1.82068
0.61973	-1.82098
0.62112	-1.82129
0.6225	-1.8219
0.62389	-1.82159
0.62528	-1.82068
0.62667	-1.82098
0.62806	-1.82129
0.62945	-1.82159
0.63084	-1.82098
0.63223	-1.82129
0.63362	-1.8222
0.635	-1.8222
0.63639	-1.82159
0.63778	-1.82129
0.63917	-1.8222
0.64056	-1.82159
0.64195	-1.82068
0.64334	-1.82037
0.64473	-1.82068
0.64612	-1.82129
0.6475	-1.82129
0.64889	-1.82159
0.65028	-1.8219
0.65167	-1.8222
0.65306	-1.8222
0.65445	-1.8219
0.65584	-1.82281
0.65723	-1.82281
0.65862	-1.82251
0.66	-1.82281
0.66139	-1.82281
0.66278	-1.82343
0.66417	-1.82373
0.66556	-1.82312
0.66695	-1.82312
0.66834	-1.82343
0.66973	-1.82404
0.67112	-1.82343
0.6725	-1.82343
0.67389	-1.82373
0.67528	-1.82404
0.67667	-1.82434
0.67806	-1.82404
0.67945	-1.82465
0.68084	-1.82465
0.68223	-1.82465
0.68362	-1.82373
0.685	-1.82404
0.68639	-1.82465
0.68778	-1.82495
0.68917	-1.82526
0.69056	-1.82556
0.69195	-1.82495
0.69334	-1.82434
0.69473	-1.82404
0.69612	-1.82404
0.6975	-1.82434
0.69889	-1.82434
0.70028	-1.82434
0.70167	-1.82434
0.70306	-1.82404
0.70445	-1.82434
0.70584	-1.82495
0.70723	-1.82495
0.70862	-1.82526
0.71	-1.82587
0.71139	-1.82587
0.71278	-1.82587
0.71417	-1.82617
0.71556	-1.82648
0.71695	-1.82617
0.71834	-1.82556
0.71973	-1.82526
0.72112	-1.82526
0.7225	-1.82587
0.72389	-1.82526
0.72528	-1.82526
0.72667	-1.82587
0.72806	-1.82617
0.72945	-1.828
0.73084	-1.83777
0.73223	-1.82953
0.73362	-1.82892
0.735	-1.82587
0.73639	-1.82556
0.73778	-1.82556
0.73917	-1.82617
0.74056	-1.83014
0.74195	-1.81244
0.74334	-1.81976
0.74473	-1.82404
0.74612	-1.82587
0.7475	-1.82648
0.74889	-1.82709
0.75028	-1.8277
0.75167	-1.82709
0.75306	-1.82648
0.75445	-1.82739
0.75584	-1.82739
0.75723	-1.82678
0.75862	-1.8277
0.76	-1.82831
0.76139	-1.828
0.76278	-1.82739
0.76417	-1.82709
0.76556	-1.82739
0.76695	-1.82739
0.76834	-1.82648
0.76973	-1.82678
0.77112	-1.82617
0.7725	-1.82556
0.77389	-1.82587
0.77528	-1.82648
0.77667	-1.82678
0.77806	-1.82709
0.77945	-1.82739
0.78084	-1.82709
0.78223	-1.82678
0.78362	-1.82678
0.785	-1.82709
0.78639	-1.82678
0.78778	-1.82587
0.78917	-1.82617
0.79056	-1.82587
0.79195	-1.82526
0.79334	-1.82556
0.79473	-1.82617
0.79612	-1.82648
0.7975	-1.82678
0.79889	-1.82678
0.80028	-1.82709
0.80167	-1.82739
0.80306	-1.82709
0.80445	-1.82709
0.80584	-1.82678
0.80723	-1.82648
0.80862	-1.82587
0.81	-1.82587
0.81139	-1.82709
0.81278	-1.828
0.81417	-1.828
0.81556	-1.828
0.81695	-1.82861
0.81834	-1.82892
0.81973	-1.82831
0.82112	-1.82831
0.8225	-1.828
0.82389	-1.82831
0.82528	-1.8277
0.82667	-1.82831
0.82806	-1.828
0.82945	-1.82953
0.83084	-1.82953
0.83223	-1.82953
0.83362	-1.82983
0.835	-1.83014
0.83639	-1.82953
0.83778	-1.82892
0.83917	-1.82861
0.84056	-1.82953
0.84195	-1.83014
0.84334	-1.83075
0.84473	-1.83075
0.84612	-1.83105
0.8475	-1.83105
0.84889	-1.83044
0.85028	-1.82983
0.85167	-1.82983
0.85306	-1.82953
0.85445	-1.82983
0.85584	-1.82922
0.85723	-1.83136
0.85862	-1.83197
0.86	-1.83228
0.86139	-1.83167
0.86278	-1.83167
0.86417	-1.83289
0.86556	-1.83228
0.86695	-1.83258
0.86834	-1.83289
0.86973	-1.83197
0.87112	-1.83197
0.8725	-1.83136
0.87389	-1.83136
0.87528	-1.83136
0.87667	-1.83228
0.87806	-1.83136
0.87945	-1.83167
0.88084	-1.83289
0.88223	-1.8335
0.88362	-1.83289
0.885	-1.83289
0.88639	-1.8338
0.88778	-1.8338
0.88917	-1.83258
0.89056	-1.83228
0.89195	-1.83319
0.89334	-1.83319
0.89473	-1.83258
0.89612	-1.83258
0.8975	-1.83411
0.89889	-1.83441
0.90028	-1.83289
0.90167	-1.8338
0.90306	-1.83441
0.90445	-1.83411
0.90584	-1.8338
0.90723	-1.8338
0.90862	-1.8335
0.91	-1.8338
0.91139	-1.83472
0.91278	-1.83472
0.91417	-1.84387
0.91556	-1.83868
0.91695	-1.84082
0.91834	-1.83868
0.91973	-1.83777
0.92112	-1.83746
0.9225	-1.83746
0.92389	-1.83594
0.92528	-1.82983
0.92667	-1.82404
0.92806	-1.82983
0.92945	-1.83289
0.93084	-1.83533
0.93223	-1.83685
0.93362	-1.83655
0.935	-1.83716
0.93639	-1.83746
0.93778	-1.83685
0.93917	-1.83624
0.94056	-1.83594
0.94195	-1.83624
0.94334	-1.83685
0.94473	-1.83746
0.94612	-1.83685
0.9475	-1.83716
0.94889	-1.83777
0.95028	-1.83746
0.95167	-1.83655
0.95306	-1.83655
0.95445	-1.83655
0.95584	-1.83685
0.95723	-1.83716
0.95862	-1.83685
0.96	-1.83716
0.96139	-1.83716
0.96278	-1.83716
0.96417	-1.83594
0.96556	-1.83533
0.96695	-1.83655
0.96834	-1.83655
0.96973	-1.83685
0.97112	-1.83685
0.9725	-1.83716
0.97389	-1.83746
0.97528	-1.83716
0.97667	-1.83716
0.97806	-1.83777
0.97945	-1.83807
0.98084	-1.83777
0.98223	-1.83807
0.98362	-1.83777
0.985	-1.83746
0.98639	-1.83777
0.98778	-1.83807
0.98917	-1.83807
0.99056	-1.83838
0.99195	-1.83838
0.99334	-1.83685
0.99473	-1.83716
0.99612	-1.83716
0.9975	-1.83838
0.99889	-1.83899
1.00028	-1.83899
1.00167	-1.8396
1.00306	-1.8396
1.00445	-1.83929
1.00584	-1.83899
1.00723	-1.83929
1.00862	-1.8396
1.01	-1.84753
1.01139	-1.83441
1.01278	-1.83258
1.01417	-1.83502
1.01556	-1.83746
1.01695	-1.83838
1.01834	-1.83868
1.01973	-1.8396
1.02112	-1.84052
1.0225	-1.84021
1.02389	-1.84052
1.02528	-1.84143
1.02667	-1.84174
1.02806	-1.84174
1.02945	-1.84113
1.03084	-1.84082
1.03223	-1.84052
1.03362	-1.84082
1.035	-1.84143
1.03639	-1.84204
1.03778	-1.84265
1.03917	-1.84174
1.04056	-1.84113
1.04195	-1.84082
1.04334	-1.84143
1.04473	-1.84174
1.04612	-1.84204
1.0475	-1.84265
1.04889	-1.84326
1.05028	-1.84326
1.05167	-1.84326
1.05306	-1.84326
1.05445	-1.84357
1.05584	-1.84479
1.05723	-1.85059
1.05862	-1.84174
1.06	-1.84021
1.06139	-1.84052
1.06278	-1.84174
1.06417	-1.84204
1.06556	-1.84296
1.06695	-1.84265
1.06834	-1.84265
1.06973	-1.84326
1.07112	-1.84357
1.0725	-1.84326
1.07389	-1.84296
1.07528	-1.84296
1.07667	-1.84326
1.07806	-1.84357
1.07945	-1.84052
1.08084	-1.84631
1.08223	-1.84845
1.08362	-1.84845
1.085	-1.84601
1.08639	-1.84418
1.08778	-1.84418
1.08917	-1.84326
1.09056	-1.84296
1.09195	-1.84814
1.09334	-1.83136
1.09473	-1.83868
1.09612	-1.84204
1.0975	-1.84235
1.09889	-1.84357
1.10028	-1.84418
1.10167	-1.84479
1.10306	-1.84418
1.10445	-1.84418
1.10584	-1.84357
1.10723	-1.84418
1.10862	-1.8454
1.11	-1.8457
1.11139	-1.84418
1.11278	-1.84357
1.11417	-1.84479
1.11556	-1.84692
1.11695	-1.84692
1.11834	-1.84662
1.11973	-1.84662
1.12112	-1.84723
1.1225	-1.84692
1.12389	-1.84662
1.12528	-1.84692
1.12667	-1.84723
1.12806	-1.84601
1.12945	-1.84509
1.13084	-1.8454
1.13223	-1.8457
1.13362	-1.84631
1.135	-1.84631
1.13639	-1.84723
1.13778	-1.84692
1.13917	-1.84692
1.14056	-1.84692
1.14195	-1.84784
1.14334	-1.84784
1.14473	-1.84753
1.14612	-1.84692
1.1475	-1.84753
1.14889	-1.84845
1.15028	-1.84784
1.15167	-1.84845
1.15306	-1.84937
1.15445	-1.84937
1.15584	-1.84937
1.15723	-1.84662
1.15862	-1.84631
1.16	-1.84753
1.16139	-1.84784
1.16278	-1.84814
1.16417	-1.84875
1.16556	-1.84875
1.16695	-1.84753
1.16834	-1.84723
1.16973	-1.84723
1.17112	-1.84784
1.1725	-1.84937
1.17389	-1.8515
1.17528	-1.8512
1.17667	-1.8512
1.17806	-1.84967
1.17945	-1.84937
1.18084	-1.84967
1.18223	-1.8515
1.18362	-1.85089
1.185	-1.85089
1.18639	-1.85181
1.18778	-1.8515
1.18917	-1.8512
1.19056	-1.84174
1.19195	-1.84021
1.19334	-1.8457
1.19473	-1.84753
1.19612	-1.84845
1.1975	-1.84845
1.19889	-1.84906
1.20028	-1.84906
1.20167	-1.84875
1.20306	-1.84967
1.20445	-1.85059
1.20584	-1.85181
1.20723	-1.8515
1.20862	-1.85242
1.21	-1.85425
1.21139	-1.85181
1.21278	-1.85028
1.21417	-1.85059
1.21556	-1.85974
1.21695	-1.85272
1.21834	-1.83929
1.21973	-1.8576
1.22112	-1.86035
1.2225	-1.84052
1.22389	-1.84387
1.22528	-1.8457
1.22667	-1.84692
1.22806	-1.84845
1.22945	-1.84845
1.23084	-1.85822
1.23223	-1.86157
1.23362	-1.86157
1.235	-1.85974
1.23639	-1.84082
1.23778	-1.84479
1.23917	-1.84692
1.24056	-1.84845
1.24195	-1.84875
1.24334	-1.84814
1.24473	-1.85577
1.24612	-1.85059
1.2475	-1.85181
1.24889	-1.84845
1.25028	-1.84967
1.25167	-1.84814
1.25306	-1.84814
1.25445	-1.84937
1.25584	-1.84753
1.25723	-1.84814
1.25862	-1.84753
1.26	-1.84906
1.26139	-1.84937
1.26278	-1.84784
1.26417	-1.84906
1.26556	-1.84906
1.26695	-1.84906
1.26834	-1.84967
1.26973	-1.84875
1.27112	-1.84967
1.2725	-1.84875
1.27389	-1.84845
1.27528	-1.84937
1.27667	-1.85059
1.27806	-1.84967
1.27945	-1.85028
1.28084	-1.85181
1.28223	-1.85516
1.28362	-1.85547
1.285	-1.85242
1.28639	-1.84631
1.28778	-1.84479
1.28917	-1.84753
1.29056	-1.84998
1.29195	-1.85211
1.29334	-1.85333
1.29473	-1.84967
1.29612	-1.85028
1.2975	-1.85181
1.29889	-1.85211
1.30028	-1.85089
1.30167	-1.8515
1.30306	-1.85242
1.30445	-1.85303
1.30584	-1.85211
1.30723	-1.85211
1.30862	-1.85547
1.31	-1.85211
1.31139	-1.84875
1.31278	-1.85059
1.31417	-1.85211
1.31556	-1.85272
1.31695	-1.8515
1.31834	-1.85211
1.31973	-1.85059
1.32112	-1.85211
1.3225	-1.8515
1.32389	-1.85089
1.32528	-1.8515
1.32667	-1.85242
1.32806	-1.85364
1.32945	-1.85394
1.33084	-1.85333
1.33223	-1.85303
1.33362	-1.85394
1.335	-1.85455
1.33639	-1.85425
1.33778	-1.85364
1.33917	-1.85364
1.34056	-1.85455
1.34195	-1.85394
1.34334	-1.85303
1.34473	-1.85425
1.34612	-1.84784
1.3475	-1.84814
1.34889	-1.85089
1.35028	-1.8512
1.35167	-1.85455
1.35306	-1.85455
1.35445	-1.85394
1.35584	-1.85547
1.35723	-1.85333
1.35862	-1.85425
1.36	-1.85486
1.36139	-1.85791
1.36278	-1.85822
1.36417	-1.85333
1.36556	-1.8512
1.36695	-1.85516
1.36834	-1.85577
1.36973	-1.85852
1.37112	-1.85852
1.3725	-1.85303
1.37389	-1.85394
1.37528	-1.85699
1.37667	-1.85608
1.37806	-1.85974
1.37945	-1.85913
1.38084	-1.85913
1.38223	-1.86584
1.38362	-1.86554
1.385	-1.86432
1.38639	-1.8634
1.38778	-1.8631
1.38917	-1.86157
1.39056	-1.86005
1.39195	-1.85913
1.39334	-1.8576
1.39473	-1.85577
1.39612	-1.85516
1.3975	-1.85425
1.39889	-1.85333
1.40028	-1.84235
1.40167	-1.85089
1.40306	-1.85272
1.40445	-1.85272
1.40584	-1.85211
1.40723	-1.85364
1.40862	-1.85486
1.41	-1.85486
1.41139	-1.85547
1.41278	-1.85638
1.41417	-1.85699
1.41556	-1.85638
1.41695	-1.85699
1.41834	-1.85638
1.41973	-1.85608
1.42112	-1.85577
1.4225	-1.85577
1.42389	-1.85577
1.42528	-1.85516
1.42667	-1.85516
1.42806	-1.85577
1.42945	-1.85577
1.43084	-1.85547
1.43223	-1.85547
1.43362	-1.85608
1.435	-1.85608
1.43639	-1.85547
1.43778	-1.85577
1.43917	-1.85638
1.44056	-1.85638
1.44195	-1.85608
1.44334	-1.85638
1.44473	-1.85699
1.44612	-1.85638
1.4475	-1.85669
1.44889	-1.8573
1.45028	-1.8576
1.45167	-1.85699
1.45306	-1.8573
1.45445	-1.85791
1.45584	-1.85791
1.45723	-1.85822
1.45862	-1.8576
1.46	-1.85791
1.46139	-1.85791
1.46278	-1.8573
1.46417	-1.85699
1.46556	-1.8573
1.46695	-1.8573
1.46834	-1.85638
1.46973	-1.85699
1.47112	-1.8573
1.4725	-1.8573
1.47389	-1.85699
1.47528	-1.8573
1.47667	-1.8576
1.47806	-1.85791
1.47945	-1.8576
1.48084	-1.8576
1.48223	-1.85883
1.48362	-1.85822
1.485	-1.85822
1.48639	-1.85883
1.48778	-1.85913
1.48917	-1.85852
1.49056	-1.85852
1.49195	-1.85913
1.49334	-1.85974
1.49473	-1.85852
1.49612	-1.85852
1.4975	-1.85852
1.49889	-1.85852
1.50028	-1.85791
1.50167	-1.8573
1.50306	-1.85822
1.50445	-1.85791
1.50584	-1.8576
1.50723	-1.85791
1.50862	-1.85822
1.51	-1.8576
1.51139	-1.8576
1.51278	-1.85852
1.51417	-1.85852
1.51556	-1.85822
1.51695	-1.85822
1.51834	-1.85913
1.51973	-1.85883
1.52112	-1.85852
1.5225	-1.85883
1.52389	-1.85944
1.52528	-1.85944
1.52667	-1.85852
1.52806	-1.85883
1.52945	-1.85883
1.53084	-1.85822
1.53223	-1.85852
1.53362	-1.85852
1.535	-1.85852
1.53639	-1.85791
1.53778	-1.85822
1.53917	-1.85883
1.54056	-1.85883
1.54195	-1.8576
1.54334	-1.85822
1.54473	-1.85852
1.54612	-1.85852
1.5475	-1.85852
1.54889	-1.85913
1.55028	-1.85974
1.55167	-1.85913
1.55306	-1.85974
1.55445	-1.86005
1.55584	-1.86035
1.55723	-1.85944
1.55862	-1.85974
1.56	-1.86035
1.56139	-1.86005
1.56278	-1.86005
1.56417	-1.85944
1.56556	-1.86005
1.56695	-1.86005
1.56834	-1.85974
1.56973	-1.86005
1.57112	-1.85974
1.5725	-1.85944
1.57389	-1.86005
1.57528	-1.86066
1.57667	-1.86096
1.57806	-1.86066
1.57945	-1.86096
1.58084	-1.86127
1.58223	-1.86157
1.58362	-1.86096
1.585	-1.86127
1.58639	-1.86188
1.58778	-1.86188
1.58917	-1.86127
1.59056	-1.86096
1.59195	-1.86127
1.59334	-1.84479
1.59473	-1.84723
1.59612	-1.85028
1.5975	-1.85181
1.59889	-1.86523
1.60028	-1.86707
1.60167	-1.86707
1.60306	-1.86737
1.60445	-1.86646
1.60584	-1.86554
1.60723	-1.86523
1.60862	-1.86493
1.61	-1.86493
1.61139	-1.86401
1.61278	-1.86401
1.61417	-1.86401
1.61556	-1.85516
1.61695	-1.84418
1.61834	-1.84906
1.61973	-1.85516
1.62112	-1.87012
1.6225	-1.87134
1.62389	-1.87103
1.62528	-1.87042
1.62667	-1.85394
1.62806	-1.85699
1.62945	-1.86188
1.63084	-1.86432
1.63223	-1.86462
1.63362	-1.86493
1.635	-1.86676
1.63639	-1.86768
1.63778	-1.86768
1.63917	-1.86615
1.64056	-1.86707
1.64195	-1.86279
1.64334	-1.86218
1.64473	-1.86432
1.64612	-1.86615
1.6475	-1.86707
1.64889	-1.8692
1.65028	-1.86951
1.65167	-1.86707
1.65306	-1.86646
1.65445	-1.86462
1.65584	-1.86554
1.65723	-1.86523
1.65862	-1.86584
1.66	-1.86768
1.66139	-1.87164
1.66278	-1.87134
1.66417	-1.87134
1.66556	-1.87134
1.66695	-1.86981
1.66834	-1.8689
1.66973	-1.86859
1.67112	-1.86798
1.6725	-1.86676
1.67389	-1.86615
1.67528	-1.86676
1.67667	-1.86707
1.67806	-1.86493
1.67945	-1.86462
1.68084	-1.86493
1.68223	-1.86432
1.68362	-1.86432
1.685	-1.86493
1.68639	-1.86523
1.68778	-1.86493
1.68917	-1.86523
1.69056	-1.86554
1.69195	-1.86584
1.69334	-1.86523
1.69473	-1.86584
1.69612	-1.86584
1.6975	-1.86584
1.69889	-1.86493
1.70028	-1.86493
1.70167	-1.86554
1.70306	-1.86523
1.70445	-1.86462
1.70584	-1.86462
1.70723	-1.86523
1.70862	-1.86493
1.71	-1.86462
1.71139	-1.85944
1.71278	-1.85883
1.71417	-1.85791
1.71556	-1.8573
1.71695	-1.8576
1.71834	-1.85883
1.71973	-1.85944
1.72112	-1.85913
1.7225	-1.86005
1.72389	-1.86157
1.72528	-1.86127
1.72667	-1.86188
1.72806	-1.86218
1.72945	-1.8634
1.73084	-1.8631
1.73223	-1.8631
1.73362	-1.8634
1.735	-1.86432
1.73639	-1.8634
1.73778	-1.8631
1.73917	-1.8631
1.74056	-1.86371
1.74195	-1.86401
1.74334	-1.86401
1.74473	-1.86432
1.74612	-1.86493
1.7475	-1.86493
1.74889	-1.86493
1.75028	-1.86493
1.75167	-1.86554
1.75306	-1.86523
1.75445	-1.86493
1.75584	-1.86554
1.75723	-1.86584
1.75862	-1.86554
1.76	-1.86554
1.76139	-1.86615
1.76278	-1.86646
1.76417	-1.86584
1.76556	-1.86646
1.76695	-1.86707
1.76834	-1.86615
1.76973	-1.86615
1.77112	-1.86707
1.7725	-1.86707
1.77389	-1.86646
1.77528	-1.86646
1.77667	-1.86707
1.77806	-1.86676
1.77945	-1.86676
1.78084	-1.86676
1.78223	-1.86676
1.78362	-1.86646
1.785	-1.86646
1.78639	-1.86615
1.78778	-1.86584
1.78917	-1.86554
1.79056	-1.86523
1.79195	-1.86523
1.79334	-1.86462
1.79473	-1.86462
1.79612	-1.86493
1.7975	-1.86493
1.79889	-1.86462
1.80028	-1.86523
1.80167	-1.86554
1.80306	-1.86554
1.80445	-1.86554
1.80584	-1.86615
1.80723	-1.86615
1.80862	-1.86584
1.81	-1.86584
1.81139	-1.86646
1.81278	-1.86584
1.81417	-1.86646
1.81556	-1.86676
1.81695	-1.86707
1.81834	-1.86615
1.81973	-1.86584
1.82112	-1.86646
1.8225	-1.86615
1.82389	-1.86584
1.82528	-1.86676
1.82667	-1.86676
1.82806	-1.86676
1.82945	-1.86676
1.83084	-1.86707
1.83223	-1.86737
1.83362	-1.86615
1.835	-1.86646
1.83639	-1.86707
1.83778	-1.86676
1.83917	-1.86707
1.84056	-1.86768
1.84195	-1.86798
1.84334	-1.86768
1.84473	-1.86859
1.84612	-1.86859
1.8475	-1.86829
1.84889	-1.86829
1.85028	-1.86829
1.85167	-1.86798
1.85306	-1.86768
1.85445	-1.86829
1.85584	-1.86859
1.85723	-1.86951
1.85862	-1.87012
1.86	-1.87073
1.86139	-1.87042
1.86278	-1.87042
1.86417	-1.87073
1.86556	-1.87042
1.86695	-1.87012
1.86834	-1.8692
1.86973	-1.86829
1.87112	-1.86737
1.8725	-1.86737
1.87389	-1.86798
1.87528	-1.86829
1.87667	-1.86798
1.87806	-1.86859
1.87945	-1.8692
1.88084	-1.8692
1.88223	-1.8692
1.88362	-1.86951
1.885	-1.8692
1.88639	-1.86859
1.88778	-1.8689
1.88917	-1.8692
1.89056	-1.8692
1.89195	-1.8689
1.89334	-1.8692
1.89473	-1.86951
1.89612	-1.86981
1.8975	-1.86951
1.89889	-1.86951
1.90028	-1.86981
1.90167	-1.8692
1.90306	-1.86951
1.90445	-1.87012
1.90584	-1.87012
1.90723	-1.86981
1.90862	-1.87012
1.91	-1.87073
1.91139	-1.87073
1.91278	-1.87073
1.91417	-1.87134
1.91556	-1.87103
1.91695	-1.86981
1.91834	-1.86951
1.91973	-1.86218
1.92112	-1.85699
1.9225	-1.85699
1.92389	-1.85822
1.92528	-1.85944
1.92667	-1.86127
1.92806	-1.86371
1.92945	-1.86523
1.93084	-1.86554
1.93223	-1.86646
1.93362	-1.86737
1.935	-1.86768
1.93639	-1.86829
1.93778	-1.8692
1.93917	-1.86951
1.94056	-1.86951
1.94195	-1.86981
1.94334	-1.87042
1.94473	-1.87012
1.94612	-1.87042
1.9475	-1.87164
1.94889	-1.87103
1.95028	-1.87225
1.95167	-1.87256
1.95306	-1.87347
1.95445	-1.87347
1.95584	-1.87347
1.95723	-1.87378
1.95862	-1.87225
1.96	-1.87042
1.96139	-1.86859
1.96278	-1.86798
1.96417	-1.86829
1.96556	-1.86829
1.96695	-1.86859
1.96834	-1.86859
1.96973	-1.86951
1.97112	-1.87012
1.9725	-1.87103
1.97389	-1.87195
1.97528	-1.87256
1.97667	-1.87256
1.97806	-1.87225
1.97945	-1.87286
1.98084	-1.87317
1.98223	-1.87256
1.98362	-1.87286
1.985	-1.87347
1.98639	-1.87347
1.98778	-1.87317
1.98917	-1.87317
1.99056	-1.87317
1.99195	-1.87164
1.99334	-1.87103
1.99473	-1.87134
1.99612	-1.87195
1.9975	-1.87164
1.99889	-1.87195
2.00028	-1.87195
2.00167	-1.87134
2.00306	-1.87073
2.00445	-1.87134
2.00584	-1.87073
2.00723	-1.86951
2.00862	-1.86951
2.01	-1.87012
2.01139	-1.86951
2.01278	-1.86981
2.01417	-1.87042
2.01556	-1.87042
2.01695	-1.87073
2.01834	-1.87103
2.01973	-1.87195
2.02112	-1.87164
2.0225	-1.87225
2.02389	-1.87286
2.02528	-1.8576
2.02667	-1.86432
2.02806	-1.85272
2.02945	-1.87317
2.03084	-1.87653
2.03223	-1.87683
2.03362	-1.87775
2.035	-1.87744
2.03639	-1.87622
2.03778	-1.85913
2.03917	-1.87408
2.04056	-1.87683
2.04195	-1.87714
2.04334	-1.87012
2.04473	-1.86371
2.04612	-1.87164
2.0475	-1.87866
2.04889	-1.87958
2.05028	-1.87897
2.05167	-1.87836
2.05306	-1.87836
2.05445	-1.85974
2.05584	-1.87225
2.05723	-1.87866
2.05862	-1.86707
2.06	-1.87103
2.06139	-1.87744
2.06278	-1.86859
2.06417	-1.86981
2.06556	-1.87775
2.06695	-1.87592
2.06834	-1.87469
2.06973	-1.8692
2.07112	-1.87347
2.0725	-1.87927
2.07389	-1.87317
2.07528	-1.87836
2.07667	-1.87042
2.07806	-1.87744
2.07945	-1.87683
2.08084	-1.88049
2.08223	-1.87073
2.08362	-1.87836
2.085	-1.87927
2.08639	-1.87469
2.08778	-1.87592
2.08917	-1.88324
2.09056	-1.87439
2.09195	-1.87347
2.09334	-1.88019
2.09473	-1.87469
2.09612	-1.87469
2.0975	-1.87897
2.09889	-1.88538
2.10028	-1.88538
2.10167	-1.88538
2.10306	-1.87408
2.10445	-1.8692
2.10584	-1.8692
2.10723	-1.87225
2.10862	-1.87592
2.11	-1.87744
2.11139	-1.87836
2.11278	-1.87805
2.11417	-1.87805
2.11556	-1.87836
2.11695	-1.87988
2.11834	-1.87927
2.11973	-1.87897
2.12112	-1.87805
2.1225	-1.87836
2.12389	-1.87836
2.12528	-1.87469
2.12667	-1.87408
2.12806	-1.87378
2.12945	-1.88446
2.13084	-1.88751
2.13223	-1.88324
2.13362	-1.87897
2.135	-1.88751
2.13639	-1.88232
2.13778	-1.87592
2.13917	-1.87592
2.14056	-1.87744
2.14195	-1.87805
2.14334	-1.87897
2.14473	-1.88263
2.14612	-1.88782
2.1475	-1.88751
2.14889	-1.87988
2.15028	-1.87866
2.15167	-1.87927
2.15306	-1.88049
2.15445	-1.88141
2.15584	-1.8811
2.15723	-1.88202
2.15862	-1.88324
2.16	-1.88416
2.16139	-1.88354
2.16278	-1.88416
2.16417	-1.88446
2.16556	-1.88385
2.16695	-1.88385
2.16834	-1.88477
2.16973	-1.88538
2.17112	-1.88477
2.1725	-1.88477
2.17389	-1.88507
2.17528	-1.88568
2.17667	-1.88507
2.17806	-1.88507
2.17945	-1.88599
2.18084	-1.88599
2.18223	-1.88568
2.18362	-1.88538
2.185	-1.88599
2.18639	-1.88995
2.18778	-1.88721
2.18917	-1.88293
2.19056	-1.88171
2.19195	-1.88721
2.19334	-1.88538
2.19473	-1.88202
2.19612	-1.88934
2.1975	-1.88354
2.19889	-1.88171
2.20028	-1.88812
2.20167	-1.88416
2.20306	-1.89056
2.20445	-1.89178
2.20584	-1.88629
2.20723	-1.88354
2.20862	-1.89056
2.21	-1.88843
2.21139	-1.88812
2.21278	-1.88599
2.21417	-1.87836
2.21556	-1.87836
2.21695	-1.8808
2.21834	-1.88385
2.21973	-1.88568
2.22112	-1.88599
2.2225	-1.88599
2.22389	-1.88782
2.22528	-1.88721
2.22667	-1.88873
2.22806	-1.89117
2.22945	-1.89117
2.23084	-1.89087
2.23223	-1.89758
2.23362	-1.89178
2.235	-1.88812
2.23639	-1.88782
2.23778	-1.88782
2.23917	-1.88812
2.24056	-1.88782
2.24195	-1.88751
2.24334	-1.88751
2.24473	-1.8869
2.24612	-1.88599
2.2475	-1.88599
2.24889	-1.8866
2.25028	-1.88629
2.25167	-1.88354
2.25306	-1.88385
2.25445	-1.88385
2.25584	-1.8869
2.25723	-1.8927
2.25862	-1.89362
2.26	-1.8924
2.26139	-1.89178
2.26278	-1.89056
2.26417	-1.8869
2.26556	-1.88507
2.26695	-1.88477
2.26834	-1.88538
2.26973	-1.88538
2.27112	-1.88599
2.2725	-1.88721
2.27389	-1.88751
2.27528	-1.88751
2.27667	-1.88812
2.27806	-1.88812
2.27945	-1.88812
2.28084	-1.88721
2.28223	-1.88751
2.28362	-1.88812
2.285	-1.88843
2.28639	-1.88782
2.28778	-1.88812
2.28917	-1.88873
2.29056	-1.88843
2.29195	-1.88843
2.29334	-1.88904
2.29473	-1.88934
2.29612	-1.88934
2.2975	-1.88965
2.29889	-1.88904
2.30028	-1.88904
2.30167	-1.88965
2.30306	-1.89026
2.30445	-1.88965
2.30584	-1.88995
2.30723	-1.89056
2.30862	-1.88995
2.31	-1.89026
2.31139	-1.89117
2.31278	-1.89178
2.31417	-1.89148
2.31556	-1.89117
2.31695	-1.89178
2.31834	-1.89178
2.31973	-1.89178
2.32112	-1.8924
2.3225	-1.8927
2.32389	-1.8927
2.32528	-1.89209
2.32667	-1.8924
2.32806	-1.8924
2.32945	-1.89209
2.33084	-1.8927
2.33223	-1.89423
2.33362	-1.89636
2.335	-1.89667
2.33639	-1.89362
2.33778	-1.89453
2.33917	-1.89484
2.34056	-1.89575
2.34195	-1.89972
2.34334	-1.89941
2.34473	-1.8988
2.34612	-1.88995
2.3475	-1.88904
2.34889	-1.89606
2.35028	-1.89911
2.35167	-1.89972
2.35306	-1.89728
2.35445	-1.89148
2.35584	-1.88721
2.35723	-1.88812
2.35862	-1.89087
2.36	-1.8927
2.36139	-1.88904
2.36278	-1.88873
2.36417	-1.89026
2.36556	-1.89087
2.36695	-1.89209
2.36834	-1.89301
2.36973	-1.89514
2.37112	-1.89392
2.3725	-1.8924
2.37389	-1.89423
2.37528	-1.89514
2.37667	-1.89575
2.37806	-1.89575
2.37945	-1.89453
2.38084	-1.89545
2.38223	-1.89514
2.38362	-1.89453
2.385	-1.89423
2.38639	-1.89484
2.38778	-1.89453
2.38917	-1.89392
2.39056	-1.89453
2.39195	-1.89484
2.39334	-1.89453
2.39473	-1.89453
2.39612	-1.89453
2.3975	-1.89423
2.39889	-1.89423
2.40028	-1.89484
2.40167	-1.89514
2.40306	-1.89362
2.40445	-1.89362
2.40584	-1.89453
2.40723	-1.89514
2.40862	-1.89453
2.41	-1.89423
2.41139	-1.89392
2.41278	-1.89331
2.41417	-1.89209
2.41556	-1.8927
2.41695	-1.89362
2.41834	-1.89331
2.41973	-1.89331
2.42112	-1.89362
2.4225	-1.89392
2.42389	-1.89392
2.42528	-1.89392
2.42667	-1.89453
2.42806	-1.89453
2.42945	-1.88477
2.43084	-1.88721
2.43223	-1.89423
2.43362	-1.89423
2.435	-1.90125
2.43639	-1.90308
2.43778	-1.89789
2.43917	-1.89423
2.44056	-1.89301
2.44195	-1.89667
2.44334	-1.89453
2.44473	-1.89575
2.44612	-1.89575
2.4475	-1.89575
2.44889	-1.89636
2.45028	-1.89545
2.45167	-1.89575
2.45306	-1.90369
2.45445	-1.90521
2.45584	-1.89758
2.45723	-1.89301
2.45862	-1.89209
2.46	-1.89178
2.46139	-1.89209
2.46278	-1.89301
2.46417	-1.89423
2.46556	-1.89453
2.46695	-1.89575
2.46834	-1.89636
2.46973	-1.89728
2.47112	-1.89758
2.4725	-1.89758
2.47389	-1.89819
2.47528	-1.8985
2.47667	-1.89789
2.47806	-1.89758
2.47945	-1.89819
2.48084	-1.89758
2.48223	-1.89758
2.48362	-1.89789
2.485	-1.89819
2.48639	-1.89758
2.48778	-1.89758
2.48917	-1.8985
2.49056	-1.89911
2.49195	-1.8985
2.49334	-1.8988
2.49473	-1.89972
2.49612	-1.8988
2.4975	-1.8988
2.49889	-1.89941
2.50028	-1.89972
2.50167	-1.89941
2.50306	-1.89911
2.50445	-1.89941
2.50584	-1.89911
2.50723	-1.89941
2.50862	-1.89941
2.51	-1.89972
2.51139	-1.89819
2.51278	-1.89758
2.51417	-1.89758
2.51556	-1.89728
2.51695	-1.89697
2.51834	-1.89758
2.51973	-1.89789
2.52112	-1.89789
2.5225	-1.89728
2.52389	-1.89789
2.52528	-1.8985
2.52667	-1.89819
2.52806	-1.8985
2.52945	-1.89941
2.53084	-1.89941
2.53223	-1.89941
2.53362	-1.90033
2.535	-1.90033
2.53639	-1.89972
2.53778	-1.90002
2.53917	-1.90063
2.54056	-1.90094
2.54195	-1.90063
2.54334	-1.90063
2.54473	-1.90094
2.54612	-1.90094
2.5475	-1.89941
2.54889	-1.8988
2.55028	-1.89911
2.55167	-1.89819
2.55306	-1.8985
2.55445	-1.8985
2.55584	-1.8985
2.55723	-1.8985
2.55862	-1.8988
2.56	-1.89911
2.56139	-1.89911
2.56278	-1.89941
2.56417	-1.90033
2.56556	-1.90094
2.56695	-1.90063
2.56834	-1.90155
2.56973	-1.90186
2.57112	-1.90155
2.5725	-1.90155
2.57389	-1.90125
2.57528	-1.90155
2.57667	-1.90094
2.57806	-1.90155
2.57945	-1.90186
2.58084	-1.90125
2.58223	-1.90186
2.58362	-1.90216
2.585	-1.90247
2.58639	-1.90094
2.58778	-1.90125
2.58917	-1.90216
2.59056	-1.90186
2.59195	-1.90125
2.59334	-1.90094
2.59473	-1.90155
2.59612	-1.90125
2.5975	-1.90186
2.59889	-1.90277
2.60028	-1.90186
2.60167	-1.90094
2.60306	-1.90125
2.60445	-1.90125
2.60584	-1.90063
2.60723	-1.90125
2.60862	-1.90186
2.61	-1.90125
2.61139	-1.90155
2.61278	-1.90216
2.61417	-1.90247
2.61556	-1.90216
2.61695	-1.90247
2.61834	-1.90277
2.61973	-1.90308
2.62112	-1.90277
2.6225	-1.90247
2.62389	-1.90369
2.62528	-1.90308
2.62667	-1.90247
2.62806	-1.90277
2.62945	-1.90308
2.63084	-1.90247
2.63223	-1.90338
2.63362	-1.90369
2.635	-1.90308
2.63639	-1.90247
2.63778	-1.90308
2.63917	-1.90369
2.64056	-1.90277
2.64195	-1.90338
2.64334	-1.90399
2.64473	-1.90399
2.64612	-1.90369
2.6475	-1.90399
2.64889	-1.90582
2.65028	-1.90521
2.65167	-1.90674
2.65306	-1.90765
2.65445	-1.90338
2.65584	-1.90247
2.65723	-1.90247
2.65862	-1.89911
2.66	-1.89392
2.66139	-1.89423
2.66278	-1.89575
2.66417	-1.89697
2.66556	-1.89728
2.66695	-1.8985
2.66834	-1.89911
2.66973	-1.89911
2.67112	-1.89972
2.6725	-1.90094
2.67389	-1.90186
2.67528	-1.90216
2.67667	-1.90277
2.67806	-1.90308
2.67945	-1.90369
2.68084	-1.90308
2.68223	-1.90338
2.68362	-1.90399
2.685	-1.90308
2.68639	-1.90155
2.68778	-1.89972
2.68917	-1.89911
2.69056	-1.89789
2.69195	-1.89728
2.69334	-1.89697
2.69473	-1.89667
2.69612	-1.89606
2.6975	-1.89575
2.69889	-1.89667
2.70028	-1.89636
2.70167	-1.89484
2.70306	-1.89362
2.70445	-1.89362
2.70584	-1.89362
2.70723	-1.89362
2.70862	-1.89362
2.71	-1.89392
2.71139	-1.89331
2.71278	-1.89423
2.71417	-1.89423
2.71556	-1.89514
2.71695	-1.89209
2.71834	-1.8924
2.71973	-1.89331
2.72112	-1.89331
2.7225	-1.89301
2.72389	-1.89301
2.72528	-1.89392
2.72667	-1.89392
2.72806	-1.89331
2.72945	-1.89331
2.73084	-1.89331
2.73223	-1.89301
2.73362	-1.89301
2.735	-1.89331
2.73639	-1.89362
2.73778	-1.89331
2.73917	-1.89301
2.74056	-1.89301
2.74195	-1.8927
2.74334	-1.8927
2.74473	-1.8927
2.74612	-1.89331
2.7475	-1.89362
2.74889	-1.89331
2.75028	-1.8924
2.75167	-1.89209
2.75306	-1.89148
2.75445	-1.89148
2.75584	-1.89178
2.75723	-1.89178
2.75862	-1.89148
2.76	-1.89148
2.76139	-1.89148
2.76278	-1.89117
2.76417	-1.89148
2.76556	-1.89209
2.76695	-1.89301
2.76834	-1.8927
2.76973	-1.89331
2.77112	-1.89331
2.7725	-1.89423
2.77389	-1.89423
2.77528	-1.89484
[truncated: 55,608 more rows]

## Sheet: Fig. S3
Fig. S3a
Current density (mA/cm2)	Cell Voltage	Err
80	3.07	0.05
100	3.18	0.11
120	3.24	0.05
140	3.33	0.08
160	3.44	0.13
Fig. S3b
Current density (mA/cm2)	H2	Err	C2H4	Err	CO	Err
80	50	5.4	34.9	0.8	12.3	1
100	33.5	2.7	46.5	4.2	11	1
120	36.8	2.2	42	3.9	11.1	1
140	45.3	6.5	31.6	2.2	7.6	0.6
160	60.7	3.3	31.1	2.1	5	0.1
Fig. S3c
O2%	Cell voltage	Err
0	3.18	0.11
0.5	3.19	0.04
1.8	3.14	0.05
2.8	3.04	0.08
3.7	3.03	0.12
Fig. S3d	H2	Err	C2H4	Err	CO	Err
0	33.5	2.7	46.5	4.2	11	1
0.5	34.5	2.1	44.1	2.7	12	1.2
1.8	15.8	1.7	33.3	3.1	3.7	1.1
2.8	6.9	1.1	26.9	2.2	8.4	2
3.7	5.9	0.8	21.3	4.2	10.5	2.2

## Sheet: Fig. S4
Fig. S4a
Current density (mA/cm2)	Cell Voltage	Err
80	1.81	0.05
100	1.88	0.07
120	2	0.01
140	2.13	0.04
160	2.33	0.03
Fig. S4b	H2	Err	C2H4	Err	CO	Err
80	29.3	2.2	26.6	2.5	9.9	0.5
100	28.3	3.1	41.8	3.8	6.2	1.3
120	26.2	1.9	41.6	1.7	4.8	1.1
140	37.9	1.6	41.6	3.3	1.9	0
160	40.4	1.2	32.1	0.5	0.7	0.1

## Sheet: Fig.S5
Fig. S5a	1 Cu:0.5 Pt		1 Cu:2 Pt		1 Cu:3.2 Pt
Current density (mA/cm2)	Cell Voltage	Err	Cell Voltage	Err	Cell Voltage
40	1.69	0.05	2.06	0.07	1.76
80	1.82	0.07	2.97	0.07	1.84
120	2.37	0.08	3.43	0.12	2.23
160	2.76	0.03	3.56	0.16	2.61
200	3.23	0.12	3.64	0.11	3.04
Fig. S5b	1 Cu:0.5 Pt		1 Cu:2 Pt
Current density (mA/cm2)	O2 FE	Err	O2 FE	Err
40	0.87	0.2	0.22	0.07
80	8.04	0.7	0.73	0.09
120	10.39	0.2	0.93	0.11
160	9.02	0.55	2.85	0.45
200	15.51	1.12	6.98	0.54
Fig. S5c
Current density (mA/cm2)	H2	Err	C2H4	Err	CO	Err
40	51	5	1	0	20	3
80	15	2	7	1	23	4
120	17	3	19	2	26	3
160	16	4	36	4	28	1
200	14	2	46	5	23	1
Fig. S5d
Current density (mA/cm2)	H2	Err	C2H4	Err	CO	Err
40	44	8	12	3	30	3
80	22	3	23	3	27	3
120	16	3	32	3	23	2
160	18	3	39	5	23	6
200	18	5	46	2	20	6
Fig. S5e
Current density (mA/cm2)	H2	Err	C2H4	Err	CO	Err
40	40	2	14	3	27	6
80	20	4	25	4	24	5
120	15	1	31	2	20	2
160	14	1	43	3	19	4
200	15	4	48	7	15	3
Fig. S5f
Pt loading (mg/cm2)	Pt mass nomalized ECSA	Electrode area normalized ECSA
0.5	14.6	73
2	8.14	163
3.2	7.8	249

[truncated: 6 more sheets: Fig. S6, Fig.S7, Fig. S8, Fig. S9, Fig. S10, Fig. S12-13]
